# Supplementary material for: (3E,5E)-1-Allyl-3,5-bis(4-meth­oxy­benzyl­idene)­piperidin-4-one
Source: Acta Crystallogr Sect E Struct Rep Online. 2013 Jun 12;69(Pt 7):o1071. doi: 10.1107/S1600536813015195 (PMC3770353; doi:10.1107/S1600536813015195)
Supplement: Supplementary file 1 [file e-69-o1071-sup1.cif]

##############################################################################
#                                                                            #
# This CIF contains the data in a paper accepted for publication in          #
# Acta Crystallographica Section E. It conforms to the requirements of       #
# Notes for Authors for Acta Crystallographica Section E, and has been       #
# peer reviewed under the auspices of the IUCr Commission on Journals.       #
#                                                                            #
# Full details of the Crystallographic Information File format               #
# are given in the paper "The Crystallographic Information File (CIF):       #
# a New Standard Archive File for Crystallography" by S. R. Hall, F. H.      #
# Allen and I. D. Brown [Acta Cryst. (1991), A47, 655-685].                  #
#                                                                            #
# The current version of the core CIF dictionary is obtainable from          #
# ftp://ftp.iucr.org/pub/cif_core.dic.                                       #
#                                                                            #
# Software is freely available for graphical display of the structure(s)     #
# in this CIF. For information consult the CIF software page                 #
# http://www.iucr.org/resources/cif/software.                                #
#                                                                            #
# This file may be used for bona fide research purposes within the           #
# scientific community so long as proper attribution is given to the journal # 
# article from which it was obtained.                                        #
#                                                                            #
##############################################################################
data_global
_audit_creation_method     'WinGX routine CIF_UPDATE'
_audit_conform_dict_name     cif_core.dic
_audit_conform_dict_version     2.3
_journal_date_recd_electronic     2013-05-13
_journal_date_accepted     2013-06-01
_journal_name_full     'Acta Crystallographica, Section E'
_journal_year     2013
_journal_volume     69
_journal_issue      7
_journal_page_first     o1071
_journal_page_last     o1071
_journal_paper_category     QO
_journal_paper_doi     10.1107/S1600536813015195
_journal_coeditor_code     TK5227
_publ_contact_author_name     'Dr.J. Suresh'
_publ_contact_author_address
;
Department of Physics
The Madura College,
Madurai - 625 011
INDIA.
;
_publ_contact_author_email     'ambujasureshj@yahoo.com'
_publ_contact_author_fax     '+91-452-2675239'
_publ_contact_author_phone     '+91-452-2673354'
_publ_section_title
;
(3<i>E</i>,5<i>E</i>)-1-Allyl-3,5-bis(4-methoxybenzylidene)piperidin-4-one
;
loop_
    _publ_author_name
    _publ_author_footnote
    _publ_author_address
    'Almansour, Abdulrahman I.' .
;
Department of Chemistry
College of Sciences
King Saud University
PO Box 2455
Riyadh 11451, Saudi Arabia
;
    'Kumar, Raju Suresh' .
;
Department of Chemistry
College of Sciences
King Saud University
PO Box 2455
Riyadh 11451, Saudi Arabia
;
    'Arumugam, Natarajan' .
;
Department of Chemistry
College of Sciences
King Saud University
PO Box 2455
Riyadh 11451, Saudi Arabia
;
    'Vishnupriya, R.' .
;
Department of Physics
The Madura College,
Madurai 625 011
India
;
    'Suresh, J.' .
;
Department of Physics
The Madura College,
Madurai 625 011
India
;
data_I
_audit_creation_method     SHELXL-97
_chemical_name_systematic
;
(3<i>E</i>,5<i>E</i>)-1-Allyl-3,5-bis(4-methoxybenzylidene)piperidin-4-one
;
_chemical_name_common     ?
_chemical_formula_moiety     'C24 H25 N O3'
_chemical_formula_sum     'C24 H25 N O3'
_chemical_formula_iupac     'C24 H25 N O3'
_chemical_formula_weight     375.45
_chemical_melting_point     ?
_symmetry_cell_setting     monoclinic
_symmetry_space_group_name_H-M     'P 21/c'
_symmetry_space_group_name_Hall     '-P 2ybc'
loop_
    _symmetry_equiv_pos_as_xyz
    'x, y, z'
    '-x, y+1/2, -z+1/2'
    '-x, -y, -z'
    'x, -y-1/2, z-1/2'
_cell_length_a     19.2409(15)
_cell_length_b     6.8457(6)
_cell_length_c     15.6393(13)
_cell_angle_alpha     90.00
_cell_angle_beta     98.255(2)
_cell_angle_gamma     90.00
_cell_volume     2038.6(3)
_cell_formula_units_Z     4
_cell_measurement_reflns_used     2000
_cell_measurement_theta_min     2
_cell_measurement_theta_max     30
_cell_measurement_temperature     293(2)
_exptl_crystal_description     block
_exptl_crystal_colour     colourless
_exptl_crystal_size_max     0.34
_exptl_crystal_size_mid     0.33
_exptl_crystal_size_min     0.21
_exptl_crystal_density_diffrn     1.223
_exptl_crystal_density_meas     ?
_exptl_crystal_density_method     'not measured'
_exptl_crystal_F_000     800
_exptl_absorpt_coefficient_mu     0.080
_exptl_absorpt_correction_type     multi-scan
_exptl_absorpt_process_details     '(SADABS; Sheldrick, 1996)'
_exptl_absorpt_correction_T_min     0.9732
_exptl_absorpt_correction_T_max     0.9837
_exptl_special_details     ?
_diffrn_ambient_temperature     293(2)
_diffrn_radiation_type     MoK\a
_diffrn_radiation_wavelength     0.71073
_diffrn_radiation_source     'fine-focus sealed tube'
_diffrn_radiation_monochromator     graphite
_diffrn_measurement_device_type     'Bruker Kappa APEXII'
_diffrn_measurement_method     '\w and \f'
_diffrn_detector_area_resol_mean     0
_diffrn_reflns_number     22074
_diffrn_reflns_av_R_equivalents     0.0416
_diffrn_reflns_av_sigmaI/netI     0.0411
_diffrn_reflns_theta_min     2.14
_diffrn_reflns_theta_max     30.04
_diffrn_reflns_theta_full     30.04
_diffrn_measured_fraction_theta_max     0.994
_diffrn_measured_fraction_theta_full     0.994
_diffrn_reflns_limit_h_min     -27
_diffrn_reflns_limit_h_max     27
_diffrn_reflns_limit_k_min     -9
_diffrn_reflns_limit_k_max     9
_diffrn_reflns_limit_l_min     -22
_diffrn_reflns_limit_l_max     22
_diffrn_standards_number     0
_diffrn_standards_interval_count     0
_diffrn_standards_interval_time     0
_diffrn_standards_decay_%     0
_refine_special_details
;
Refinement of <i>F</i>^2^ against ALL reflections. The weighted <i>R</i>-factor
<i>wR</i> and goodness of fit <i>S</i> are based on <i>F</i>^2^, conventional
<i>R</i>-factors <i>R</i> are based on <i>F</i>, with <i>F</i> set to zero for
negative <i>F</i>^2^. The threshold expression of <i>F</i>^2^ >
\s(<i>F</i>^2^) is used only for calculating <i>R</i>-factors(gt) <i>etc</i>.
and is not relevant to the choice of reflections for refinement.
<i>R</i>-factors based on <i>F</i>^2^ are statistically about twice as large
as those based on <i>F</i>, and <i>R</i>- factors based on ALL data will be
even larger.
;
_reflns_number_total     5935
_reflns_number_gt     3680
_reflns_threshold_expression     I>2\s(I)
_refine_ls_structure_factor_coef     Fsqd
_refine_ls_matrix_type     full
_refine_ls_R_factor_all     0.0869
_refine_ls_R_factor_gt     0.0496
_refine_ls_wR_factor_gt     0.1415
_refine_ls_wR_factor_ref     0.1691
_refine_ls_goodness_of_fit_ref     1.027
_refine_ls_restrained_S_all     1.027
_refine_ls_number_reflns     5935
_refine_ls_number_parameters     254
_refine_ls_number_restraints     0
_refine_ls_hydrogen_treatment     constr
_refine_ls_weighting_scheme     calc
_refine_ls_weighting_details
         'calc w=1/[\s^2^(Fo^2^)+(0.0905P)^2^+0.0856P] where P=(Fo^2^+2Fc^2^)/3'
_atom_sites_solution_hydrogens     geom
_atom_sites_solution_primary     direct
_atom_sites_solution_secondary     difmap
_refine_ls_shift/su_max     0.000
_refine_ls_shift/su_mean     0.000
_refine_diff_density_max     0.185
_refine_diff_density_min     -0.208
_refine_ls_extinction_method     none
_refine_ls_extinction_coef     ?
loop_
    _atom_type_symbol
    _atom_type_description
    _atom_type_scat_dispersion_real
    _atom_type_scat_dispersion_imag
    _atom_type_scat_source
    'C' 'C' 0.0033 0.0016
                         'International Tables Vol C Tables 4.2.6.8 and 6.1.1.4'
    'H' 'H' 0.0000 0.0000
                         'International Tables Vol C Tables 4.2.6.8 and 6.1.1.4'
    'N' 'N' 0.0061 0.0033
                         'International Tables Vol C Tables 4.2.6.8 and 6.1.1.4'
    'O' 'O' 0.0106 0.0060
                         'International Tables Vol C Tables 4.2.6.8 and 6.1.1.4'
_computing_data_collection     'APEX2 (Bruker, 2004)'
_computing_cell_refinement     'SAINT (Bruker, 2004)'
_computing_data_reduction     'SAINT (Bruker, 2004)'
_computing_structure_solution     'SHELXS97 (Sheldrick, 2008)'
_computing_structure_refinement     'SHELXL97 (Sheldrick, 2008)'
_computing_molecular_graphics     'PLATON (Spek, 2009)'
_computing_publication_material     'SHELXL97 (Sheldrick, 2008)'
loop_
    _atom_site_type_symbol
    _atom_site_label
    _atom_site_fract_x
    _atom_site_fract_y
    _atom_site_fract_z
    _atom_site_U_iso_or_equiv
    _atom_site_adp_type
    _atom_site_calc_flag
    _atom_site_refinement_flags
    _atom_site_occupancy
    _atom_site_symmetry_multiplicity
    _atom_site_disorder_assembly
    _atom_site_disorder_group
    O O1 0.54889(6) 0.02740(19) 0.11269(10) 0.0792(4) Uani d . 1 1 . .
    O O2 0.20688(7) 0.68527(18) 0.21213(10) 0.0775(4) Uani d . 1 1 . .
    O O3 -0.14813(6) 0.6458(2) 0.45644(8) 0.0682(3) Uani d . 1 1 . .
    N N1 0.21732(5) 0.20325(16) 0.35611(7) 0.0421(3) Uani d . 1 1 . .
    C C1 0.43254(8) 0.4039(2) 0.16588(11) 0.0598(4) Uani d . 1 1 . .
    H H1A 0.4346 0.5385 0.1740 0.072 Uiso calc R 1 1 . .
    C C2 0.49119(8) 0.3075(3) 0.14716(13) 0.0651(5) Uani d . 1 1 . .
    H H2A 0.5325 0.3761 0.1444 0.078 Uiso calc R 1 1 . .
    C C3 0.48852(8) 0.1090(2) 0.13251(10) 0.0550(4) Uani d . 1 1 . .
    C C4 0.42736(8) 0.0081(2) 0.13796(10) 0.0563(4) Uani d . 1 1 . .
    H H4A 0.4252 -0.1257 0.1277 0.068 Uiso calc R 1 1 . .
    C C5 0.36911(7) 0.1063(2) 0.15869(10) 0.0526(4) Uani d . 1 1 . .
    H H5A 0.3283 0.0364 0.1631 0.063 Uiso calc R 1 1 . .
    C C6 0.37000(7) 0.3065(2) 0.17309(9) 0.0473(3) Uani d . 1 1 . .
    C C7 0.31027(7) 0.4208(2) 0.19275(9) 0.0501(3) Uani d . 1 1 . .
    H H7A 0.3086 0.5484 0.1722 0.060 Uiso calc R 1 1 . .
    C C8 0.25757(7) 0.3710(2) 0.23565(9) 0.0445(3) Uani d . 1 1 . .
    C C9 0.25089(7) 0.1769(2) 0.27873(9) 0.0449(3) Uani d . 1 1 . .
    H H9A 0.2230 0.0889 0.2390 0.054 Uiso calc R 1 1 . .
    H H9B 0.2970 0.1196 0.2945 0.054 Uiso calc R 1 1 . .
    C C10 0.14497(7) 0.2688(2) 0.33075(9) 0.0438(3) Uani d . 1 1 . .
    H H10A 0.1205 0.2705 0.3809 0.053 Uiso calc R 1 1 . .
    H H10B 0.1206 0.1791 0.2887 0.053 Uiso calc R 1 1 . .
    C C11 0.14472(6) 0.4704(2) 0.29240(9) 0.0430(3) Uani d . 1 1 . .
    C C12 0.20337(7) 0.5227(2) 0.24397(10) 0.0493(3) Uani d . 1 1 . .
    C C13 0.09767(7) 0.6104(2) 0.30150(9) 0.0456(3) Uani d . 1 1 . .
    H H13A 0.1067 0.7300 0.2770 0.055 Uiso calc R 1 1 . .
    C C14 0.03457(7) 0.6064(2) 0.34352(8) 0.0448(3) Uani d . 1 1 . .
    C C15 -0.00436(7) 0.4391(2) 0.35423(9) 0.0485(3) Uani d . 1 1 . .
    H H15A 0.0109 0.3196 0.3356 0.058 Uiso calc R 1 1 . .
    C C16 -0.06544(7) 0.4458(2) 0.39197(9) 0.0510(3) Uani d . 1 1 . .
    H H16A -0.0906 0.3320 0.3983 0.061 Uiso calc R 1 1 . .
    C C17 -0.08852(7) 0.6221(2) 0.42007(9) 0.0511(4) Uani d . 1 1 . .
    C C18 -0.05055(9) 0.7910(2) 0.41030(11) 0.0601(4) Uani d . 1 1 . .
    H H18A -0.0656 0.9099 0.4297 0.072 Uiso calc R 1 1 . .
    C C19 0.00918(8) 0.7825(2) 0.37195(10) 0.0550(4) Uani d . 1 1 . .
    H H19A 0.0335 0.8973 0.3647 0.066 Uiso calc R 1 1 . .
    C C20 0.55156(11) -0.1755(3) 0.10006(14) 0.0770(5) Uani d . 1 1 . .
    H H20A 0.5972 -0.2110 0.0871 0.116 Uiso calc R 1 1 . .
    H H20B 0.5165 -0.2125 0.0529 0.116 Uiso calc R 1 1 . .
    H H20C 0.5429 -0.2415 0.1516 0.116 Uiso calc R 1 1 . .
    C C21 -0.18746(8) 0.4758(3) 0.47126(12) 0.0704(5) Uani d . 1 1 . .
    H H21A -0.2279 0.5130 0.4971 0.106 Uiso calc R 1 1 . .
    H H21B -0.1586 0.3890 0.5094 0.106 Uiso calc R 1 1 . .
    H H21C -0.2024 0.4110 0.4173 0.106 Uiso calc R 1 1 . .
    C C22 0.21975(7) 0.0227(2) 0.40710(10) 0.0496(3) Uani d . 1 1 . .
    H H22A 0.2046 -0.0860 0.3692 0.060 Uiso calc R 1 1 . .
    H H22B 0.1875 0.0335 0.4491 0.060 Uiso calc R 1 1 . .
    C C23 0.29171(9) -0.0170(3) 0.45282(11) 0.0654(4) Uani d . 1 1 . .
    H H23A 0.3125 0.0780 0.4907 0.079 Uiso calc R 1 1 . .
    C C24 0.32751(11) -0.1738(4) 0.44379(16) 0.0994(8) Uani d . 1 1 . .
    H H24C 0.3085 -0.2720 0.4065 0.119 Uiso calc R 1 1 . .
    H H24A 0.3723 -0.1884 0.4746 0.119 Uiso calc R 1 1 . .
loop_
    _atom_site_aniso_label
    _atom_site_aniso_U_11
    _atom_site_aniso_U_22
    _atom_site_aniso_U_33
    _atom_site_aniso_U_12
    _atom_site_aniso_U_13
    _atom_site_aniso_U_23
    O1 0.0652(7) 0.0575(8) 0.1236(11) 0.0088(6) 0.0433(7) 0.0043(7)
    O2 0.0787(8) 0.0532(7) 0.1092(10) 0.0193(6) 0.0431(7) 0.0334(7)
    O3 0.0634(6) 0.0774(9) 0.0692(7) 0.0096(6) 0.0277(6) -0.0027(6)
    N1 0.0428(5) 0.0382(6) 0.0462(6) 0.0033(5) 0.0093(4) 0.0052(5)
    C1 0.0638(9) 0.0407(9) 0.0803(11) -0.0020(7) 0.0286(8) 0.0058(7)
    C2 0.0574(9) 0.0503(10) 0.0933(13) -0.0061(7) 0.0308(8) 0.0056(9)
    C3 0.0543(8) 0.0500(9) 0.0641(9) 0.0048(7) 0.0202(7) 0.0044(7)
    C4 0.0624(9) 0.0424(8) 0.0669(9) -0.0012(7) 0.0186(7) -0.0032(7)
    C5 0.0501(7) 0.0487(9) 0.0602(9) -0.0052(6) 0.0125(6) -0.0022(7)
    C6 0.0506(7) 0.0458(8) 0.0473(7) 0.0027(6) 0.0132(6) 0.0075(6)
    C7 0.0537(7) 0.0438(8) 0.0548(8) 0.0043(6) 0.0151(6) 0.0097(6)
    C8 0.0468(7) 0.0404(8) 0.0469(7) 0.0023(6) 0.0085(5) 0.0032(6)
    C9 0.0460(6) 0.0404(7) 0.0498(7) 0.0026(6) 0.0123(5) 0.0021(6)
    C10 0.0398(6) 0.0419(7) 0.0503(7) 0.0016(5) 0.0080(5) 0.0021(6)
    C11 0.0417(6) 0.0404(7) 0.0461(7) 0.0020(5) 0.0035(5) 0.0012(6)
    C12 0.0511(7) 0.0435(8) 0.0547(8) 0.0061(6) 0.0122(6) 0.0088(7)
    C13 0.0456(6) 0.0413(7) 0.0491(7) 0.0031(6) 0.0040(5) 0.0037(6)
    C14 0.0443(6) 0.0434(8) 0.0454(7) 0.0058(6) 0.0014(5) 0.0006(6)
    C15 0.0427(6) 0.0442(8) 0.0576(8) 0.0043(6) 0.0034(6) -0.0060(6)
    C16 0.0466(7) 0.0492(9) 0.0565(8) -0.0003(6) 0.0049(6) -0.0011(7)
    C17 0.0488(7) 0.0611(10) 0.0437(7) 0.0097(7) 0.0078(6) -0.0007(7)
    C18 0.0688(9) 0.0478(9) 0.0662(10) 0.0134(8) 0.0176(8) -0.0034(7)
    C19 0.0610(8) 0.0414(8) 0.0643(9) 0.0052(7) 0.0145(7) 0.0023(7)
    C20 0.0843(12) 0.0616(12) 0.0891(14) 0.0203(10) 0.0259(10) -0.0022(10)
    C21 0.0566(9) 0.0971(15) 0.0604(9) -0.0052(9) 0.0180(7) -0.0085(10)
    C22 0.0515(7) 0.0427(8) 0.0566(8) 0.0023(6) 0.0141(6) 0.0092(6)
    C23 0.0619(9) 0.0723(12) 0.0616(9) 0.0051(9) 0.0075(7) 0.0234(9)
    C24 0.0765(12) 0.1123(19) 0.1129(17) 0.0407(13) 0.0262(12) 0.0450(15)
_geom_special_details
;
All e.s.d.'s (except the e.s.d. in the dihedral angle between two l.s. planes)
are estimated using the full covariance matrix. The cell e.s.d.'s are taken
into account individually in the estimation of e.s.d.'s in distances, angles
and torsion angles; correlations between e.s.d.'s in cell parameters are only
used when they are defined by crystal symmetry. An approximate (isotropic)
treatment of cell e.s.d.'s is used for estimating e.s.d.'s involving l.s.
planes.
;
loop_
    _geom_bond_atom_site_label_1
    _geom_bond_atom_site_label_2
    _geom_bond_site_symmetry_2
    _geom_bond_distance
    _geom_bond_publ_flag
    O1 C3 . 1.3639(18) ?
    O1 C20 . 1.405(2) ?
    O2 C12 . 1.2253(18) ?
    O3 C17 . 1.3611(17) ?
    O3 C21 . 1.425(2) ?
    N1 C10 . 1.4623(16) ?
    N1 C9 . 1.4624(17) ?
    N1 C22 . 1.4681(18) ?
    C1 C2 . 1.375(2) ?
    C1 C6 . 1.394(2) ?
    C1 H1A . 0.9300 ?
    C2 C3 . 1.378(2) ?
    C2 H2A . 0.9300 ?
    C3 C4 . 1.378(2) ?
    C4 C5 . 1.385(2) ?
    C4 H4A . 0.9300 ?
    C5 C6 . 1.389(2) ?
    C5 H5A . 0.9300 ?
    C6 C7 . 1.4589(19) ?
    C7 C8 . 1.3379(19) ?
    C7 H7A . 0.9300 ?
    C8 C12 . 1.4906(19) ?
    C8 C9 . 1.5033(19) ?
    C9 H9A . 0.9700 ?
    C9 H9B . 0.9700 ?
    C10 C11 . 1.5040(19) ?
    C10 H10A . 0.9700 ?
    C10 H10B . 0.9700 ?
    C11 C13 . 1.3403(19) ?
    C11 C12 . 1.4902(19) ?
    C13 C14 . 1.4614(19) ?
    C13 H13A . 0.9300 ?
    C14 C15 . 1.392(2) ?
    C14 C19 . 1.397(2) ?
    C15 C16 . 1.3896(19) ?
    C15 H15A . 0.9300 ?
    C16 C17 . 1.380(2) ?
    C16 H16A . 0.9300 ?
    C17 C18 . 1.388(2) ?
    C18 C19 . 1.372(2) ?
    C18 H18A . 0.9300 ?
    C19 H19A . 0.9300 ?
    C20 H20A . 0.9600 ?
    C20 H20B . 0.9600 ?
    C20 H20C . 0.9600 ?
    C21 H21A . 0.9600 ?
    C21 H21B . 0.9600 ?
    C21 H21C . 0.9600 ?
    C22 C23 . 1.489(2) ?
    C22 H22A . 0.9700 ?
    C22 H22B . 0.9700 ?
    C23 C24 . 1.295(3) ?
    C23 H23A . 0.9300 ?
    C24 H24C . 0.9300 ?
    C24 H24A . 0.9300 ?
loop_
    _geom_angle_atom_site_label_1
    _geom_angle_atom_site_label_2
    _geom_angle_atom_site_label_3
    _geom_angle_site_symmetry_1
    _geom_angle_site_symmetry_3
    _geom_angle
    _geom_angle_publ_flag
    C3 O1 C20 . . 119.09(14) ?
    C17 O3 C21 . . 118.02(13) ?
    C10 N1 C9 . . 109.25(11) ?
    C10 N1 C22 . . 111.15(10) ?
    C9 N1 C22 . . 111.25(11) ?
    C2 C1 C6 . . 122.13(15) ?
    C2 C1 H1A . . 118.9 ?
    C6 C1 H1A . . 118.9 ?
    C1 C2 C3 . . 119.80(14) ?
    C1 C2 H2A . . 120.1 ?
    C3 C2 H2A . . 120.1 ?
    O1 C3 C4 . . 124.88(15) ?
    O1 C3 C2 . . 115.40(14) ?
    C4 C3 C2 . . 119.72(14) ?
    C3 C4 C5 . . 119.90(15) ?
    C3 C4 H4A . . 120.1 ?
    C5 C4 H4A . . 120.1 ?
    C4 C5 C6 . . 121.71(13) ?
    C4 C5 H5A . . 119.1 ?
    C6 C5 H5A . . 119.1 ?
    C5 C6 C1 . . 116.72(13) ?
    C5 C6 C7 . . 124.86(13) ?
    C1 C6 C7 . . 118.41(14) ?
    C8 C7 C6 . . 130.23(14) ?
    C8 C7 H7A . . 114.9 ?
    C6 C7 H7A . . 114.9 ?
    C7 C8 C12 . . 117.16(13) ?
    C7 C8 C9 . . 124.73(12) ?
    C12 C8 C9 . . 118.06(11) ?
    N1 C9 C8 . . 109.79(11) ?
    N1 C9 H9A . . 109.7 ?
    C8 C9 H9A . . 109.7 ?
    N1 C9 H9B . . 109.7 ?
    C8 C9 H9B . . 109.7 ?
    H9A C9 H9B . . 108.2 ?
    N1 C10 C11 . . 109.77(10) ?
    N1 C10 H10A . . 109.7 ?
    C11 C10 H10A . . 109.7 ?
    N1 C10 H10B . . 109.7 ?
    C11 C10 H10B . . 109.7 ?
    H10A C10 H10B . . 108.2 ?
    C13 C11 C12 . . 117.03(13) ?
    C13 C11 C10 . . 125.27(12) ?
    C12 C11 C10 . . 117.63(11) ?
    O2 C12 C11 . . 120.98(13) ?
    O2 C12 C8 . . 121.15(13) ?
    C11 C12 C8 . . 117.87(12) ?
    C11 C13 C14 . . 130.67(13) ?
    C11 C13 H13A . . 114.7 ?
    C14 C13 H13A . . 114.7 ?
    C15 C14 C19 . . 116.93(13) ?
    C15 C14 C13 . . 124.46(13) ?
    C19 C14 C13 . . 118.56(13) ?
    C16 C15 C14 . . 121.79(14) ?
    C16 C15 H15A . . 119.1 ?
    C14 C15 H15A . . 119.1 ?
    C17 C16 C15 . . 119.64(15) ?
    C17 C16 H16A . . 120.2 ?
    C15 C16 H16A . . 120.2 ?
    O3 C17 C16 . . 124.50(15) ?
    O3 C17 C18 . . 115.81(14) ?
    C16 C17 C18 . . 119.68(13) ?
    C19 C18 C17 . . 120.02(15) ?
    C19 C18 H18A . . 120.0 ?
    C17 C18 H18A . . 120.0 ?
    C18 C19 C14 . . 121.94(15) ?
    C18 C19 H19A . . 119.0 ?
    C14 C19 H19A . . 119.0 ?
    O1 C20 H20A . . 109.5 ?
    O1 C20 H20B . . 109.5 ?
    H20A C20 H20B . . 109.5 ?
    O1 C20 H20C . . 109.5 ?
    H20A C20 H20C . . 109.5 ?
    H20B C20 H20C . . 109.5 ?
    O3 C21 H21A . . 109.5 ?
    O3 C21 H21B . . 109.5 ?
    H21A C21 H21B . . 109.5 ?
    O3 C21 H21C . . 109.5 ?
    H21A C21 H21C . . 109.5 ?
    H21B C21 H21C . . 109.5 ?
    N1 C22 C23 . . 111.66(12) ?
    N1 C22 H22A . . 109.3 ?
    C23 C22 H22A . . 109.3 ?
    N1 C22 H22B . . 109.3 ?
    C23 C22 H22B . . 109.3 ?
    H22A C22 H22B . . 107.9 ?
    C24 C23 C22 . . 124.8(2) ?
    C24 C23 H23A . . 117.6 ?
    C22 C23 H23A . . 117.6 ?
    C23 C24 H24C . . 120.0 ?
    C23 C24 H24A . . 120.0 ?
    H24C C24 H24A . . 120.0 ?
loop_
    _geom_torsion_atom_site_label_1
    _geom_torsion_atom_site_label_2
    _geom_torsion_atom_site_label_3
    _geom_torsion_atom_site_label_4
    _geom_torsion_site_symmetry_1
    _geom_torsion_site_symmetry_2
    _geom_torsion_site_symmetry_3
    _geom_torsion_site_symmetry_4
    _geom_torsion
    _geom_torsion_publ_flag
    C6 C1 C2 C3 . . . . 1.8(3) ?
    C20 O1 C3 C4 . . . . -2.8(3) ?
    C20 O1 C3 C2 . . . . 177.57(18) ?
    C1 C2 C3 O1 . . . . 178.69(16) ?
    C1 C2 C3 C4 . . . . -0.9(3) ?
    O1 C3 C4 C5 . . . . 179.97(15) ?
    C2 C3 C4 C5 . . . . -0.5(3) ?
    C3 C4 C5 C6 . . . . 1.0(2) ?
    C4 C5 C6 C1 . . . . -0.2(2) ?
    C4 C5 C6 C7 . . . . 178.18(14) ?
    C2 C1 C6 C5 . . . . -1.3(2) ?
    C2 C1 C6 C7 . . . . -179.72(16) ?
    C5 C6 C7 C8 . . . . 31.9(2) ?
    C1 C6 C7 C8 . . . . -149.75(16) ?
    C6 C7 C8 C12 . . . . -179.27(14) ?
    C6 C7 C8 C9 . . . . 3.3(2) ?
    C10 N1 C9 C8 . . . . 65.73(14) ?
    C22 N1 C9 C8 . . . . -171.19(11) ?
    C7 C8 C9 N1 . . . . 146.84(14) ?
    C12 C8 C9 N1 . . . . -30.56(17) ?
    C9 N1 C10 C11 . . . . -66.65(14) ?
    C22 N1 C10 C11 . . . . 170.21(11) ?
    N1 C10 C11 C13 . . . . -144.68(13) ?
    N1 C10 C11 C12 . . . . 32.13(17) ?
    C13 C11 C12 O2 . . . . -1.9(2) ?
    C10 C11 C12 O2 . . . . -178.98(15) ?
    C13 C11 C12 C8 . . . . 178.01(12) ?
    C10 C11 C12 C8 . . . . 0.94(19) ?
    C7 C8 C12 O2 . . . . 0.6(2) ?
    C9 C8 C12 O2 . . . . 178.19(15) ?
    C7 C8 C12 C11 . . . . -179.34(13) ?
    C9 C8 C12 C11 . . . . -1.73(19) ?
    C12 C11 C13 C14 . . . . 179.02(13) ?
    C10 C11 C13 C14 . . . . -4.2(2) ?
    C11 C13 C14 C15 . . . . -26.2(2) ?
    C11 C13 C14 C19 . . . . 156.73(15) ?
    C19 C14 C15 C16 . . . . -0.4(2) ?
    C13 C14 C15 C16 . . . . -177.60(12) ?
    C14 C15 C16 C17 . . . . -0.2(2) ?
    C21 O3 C17 C16 . . . . 3.8(2) ?
    C21 O3 C17 C18 . . . . -177.41(14) ?
    C15 C16 C17 O3 . . . . 178.79(13) ?
    C15 C16 C17 C18 . . . . 0.1(2) ?
    O3 C17 C18 C19 . . . . -178.09(14) ?
    C16 C17 C18 C19 . . . . 0.8(2) ?
    C17 C18 C19 C14 . . . . -1.5(3) ?
    C15 C14 C19 C18 . . . . 1.3(2) ?
    C13 C14 C19 C18 . . . . 178.60(14) ?
    C10 N1 C22 C23 . . . . -164.76(13) ?
    C9 N1 C22 C23 . . . . 73.26(16) ?
    N1 C22 C23 C24 . . . . -122.02(19) ?
loop_
    _geom_hbond_atom_site_label_D
    _geom_hbond_atom_site_label_H
    _geom_hbond_atom_site_label_A
    _geom_hbond_site_symmetry_A
    _geom_hbond_distance_DH
    _geom_hbond_distance_HA
    _geom_hbond_distance_DA
    _geom_hbond_angle_DHA
    C10 H10A O3 3_566 0.97 2.59 3.3710(18) 138
    C21 H21C O2 2_545 0.96 2.54 3.466(2) 163
