# Supplementary material for: (3E,5E)-1-Allyl-3,5-bis(4-meth­oxy­benzyl­idene)­piperidin-4-one
Source: Acta Crystallogr Sect E Struct Rep Online. 2013 Jun 12;69(Pt 7):o1071. doi: 10.1107/S1600536813015195 (PMC3770353; doi:10.1107/S1600536813015195)
Supplement: Supplementary file 2 [file e-69-o1071-Isup2.hkl]

#
# h,k,l, Fc-squared, Fo-squared, sigma(Fo-squared) and status flag
#
data_I
_shelx_title ' ss7_0m in P2(1)/c (RT)'
_shelx_refln_list_code          4
_shelx_F_calc_maximum      144.51
_exptl_crystal_F_000       800.00
_reflns_d_resolution_high  0.7098
 
loop_
 _symmetry_equiv_pos_as_xyz
 'x, y, z'
 '-x, y+1/2, -z+1/2'
 '-x, -y, -z'
 'x, -y-1/2, z-1/2'
 
_cell_length_a    19.2409
_cell_length_b     6.8457
_cell_length_c    15.6393
_cell_angle_alpha  90.000
_cell_angle_beta   98.255
_cell_angle_gamma  90.000
 
_shelx_F_squared_multiplier     1.000
 
loop_
 _refln_index_h
 _refln_index_k
 _refln_index_l
 _refln_F_squared_calc
 _refln_F_squared_meas
 _refln_F_squared_sigma
 _refln_observed_status
   2   0   0       59.07       36.30      1.47 o
   3   0   0     5569.00     5608.41    118.96 o
   4   0   0     4694.35     4597.98     83.14 o
   5   0   0     1386.51     1450.88     26.50 o
   6   0   0      466.90      417.01      8.04 o
   7   0   0       81.67       78.20      2.17 o
   8   0   0      455.01      416.04      8.20 o
   9   0   0     1930.59     1875.61     34.49 o
  10   0   0        4.02        4.00      0.92 o
  11   0   0       36.35       37.79      2.30 o
  12   0   0      210.09      206.68      5.76 o
  15   0   0       30.08       24.83      1.83 o
  16   0   0      145.22      132.28      4.34 o
  17   0   0      835.16      808.52     18.49 o
  18   0   0       36.71       36.12      2.94 o
  19   0   0      220.33      222.62      8.02 o
  20   0   0      182.31      190.51      6.34 o
  21   0   0       29.87       25.89      6.38 o
  22   0   0       20.70       21.49      2.76 o
  23   0   0        0.52       -0.18      2.19 o
  24   0   0        1.63        3.62      2.48 o
  25   0   0       23.42       25.28      3.51 o
  26   0   0        9.16        7.28      2.74 o
   1   1   0     8482.02     9196.92    190.48 o
   2   1   0       81.00       83.56      2.71 o
   3   1   0      809.32      773.70     13.39 o
   4   1   0     1723.08     1745.19     29.87 o
   5   1   0       72.87       76.66      1.42 o
   6   1   0     1254.56     1265.15     17.45 o
   7   1   0      910.92     1003.37     16.82 o
   8   1   0      100.09       73.13      1.59 o
   9   1   0     3026.21     3239.72     41.76 o
  10   1   0      358.78      360.26      4.95 o
  11   1   0      638.70      643.18      8.41 o
  12   1   0      851.89      940.09     12.07 o
  13   1   0      292.70      286.75      4.04 o
  14   1   0       40.33       37.22      1.35 o
  15   1   0       11.98       10.25      1.12 o
  16   1   0       31.57       35.36      1.61 o
  17   1   0      117.13      114.54      2.75 o
  18   1   0      218.98      206.93      3.80 o
  19   1   0       21.28       22.12      1.80 o
  20   1   0        3.22        1.74      1.40 o
  21   1   0        0.51       -1.37      1.37 o
  22   1   0       11.38       12.17      1.71 o
  23   1   0       10.50       15.12      1.82 o
  24   1   0        1.15       -1.36      2.08 o
  25   1   0        5.91        4.78      2.43 o
  26   1   0       22.50       26.32      4.92 o
   0   2   0      834.62      879.39     19.78 o
   1   2   0      345.99      364.97      6.08 o
   2   2   0       63.25       60.73      3.10 o
   3   2   0       67.67       62.90      2.31 o
   4   2   0        3.80        2.84      0.72 o
   5   2   0       79.76       64.85      4.79 o
   6   2   0      226.65      257.63      5.12 o
   7   2   0      736.88      755.14     12.12 o
   8   2   0     3251.89     3448.45     57.84 o
   9   2   0       85.98       87.91      2.60 o
  10   2   0      108.57      123.95      2.87 o
  11   2   0      273.88      253.32      4.89 o
  12   2   0       18.11       21.57      1.35 o
  13   2   0        0.82        0.85      0.68 o
  14   2   0       17.75       18.84      1.02 o
  15   2   0        2.55        1.31      0.82 o
  16   2   0        9.53        9.28      1.25 o
  17   2   0       22.11       22.19      1.45 o
  18   2   0        4.15        2.87      1.27 o
  19   2   0       19.75       19.55      1.74 o
  20   2   0        0.21       -0.97      1.27 o
  21   2   0        5.72        0.01      1.94 o
  22   2   0        3.92        3.12      2.38 o
  23   2   0        0.02       -2.07      2.07 o
  24   2   0        4.71        4.84      2.42 o
  25   2   0        0.25       -2.05      2.29 o
  26   2   0        6.25        8.36      3.56 o
   1   3   0       24.59       24.03      1.21 o
   2   3   0     1392.44     1468.11     24.41 o
   3   3   0      538.35      634.44     17.62 o
   4   3   0        0.82       -0.53      0.85 o
   5   3   0      461.20      590.29     16.92 o
   6   3   0      448.70      499.55     12.86 o
   7   3   0      184.90      250.56      5.25 o
   8   3   0        0.02        0.36      0.82 o
   9   3   0       53.44       62.44      2.37 o
  10   3   0       11.69       12.22      1.28 o
  11   3   0       19.67       20.97      1.58 o
  12   3   0       16.75       18.13      1.58 o
  13   3   0       70.56       64.47      2.46 o
  14   3   0       48.19       49.37      2.25 o
  15   3   0        7.71        7.05      1.41 o
  16   3   0        5.51       11.04      1.55 o
  17   3   0      126.28      115.08      3.36 o
  18   3   0       45.00       45.91      2.34 o
  19   3   0        7.69        7.44      1.54 o
  20   3   0        2.35        0.96      1.34 o
  21   3   0        1.29        0.65      1.54 o
  22   3   0        8.69       10.49      2.69 o
  23   3   0        0.20        0.85      2.45 o
  24   3   0        1.17        1.43      2.72 o
  25   3   0        0.00        0.80      3.33 o
   0   4   0        4.28        2.78      0.79 o
   1   4   0        1.16        3.50      0.71 o
   2   4   0      134.08      121.23      3.89 o
   3   4   0      263.04      277.58      9.27 o
   4   4   0      118.04      142.45      4.61 o
   5   4   0      733.17      803.35     19.39 o
   6   4   0       88.34      100.27      3.03 o
   9   4   0      139.31      141.16      4.57 o
  10   4   0       12.79        7.99      1.43 o
  11   4   0       81.02       68.68      3.03 o
  12   4   0      261.11      270.15      6.53 o
  13   4   0       90.12       84.26      3.56 o
  14   4   0      274.35      260.41      6.62 o
  15   4   0      166.80      164.18      4.29 o
  16   4   0        0.00       -0.06      1.43 o
  17   4   0       55.84       51.39      2.70 o
  18   4   0       34.63       30.45      2.30 o
  19   4   0        0.37        0.84      1.57 o
  20   4   0        0.17       -1.49      1.49 o
  21   4   0        0.44       -1.57      1.57 o
  22   4   0        0.49        0.37      1.77 o
  23   4   0        5.92        6.37      2.53 o
  24   4   0        3.39        5.29      3.51 o
   1   5   0       33.44       34.03      1.83 o
   2   5   0       11.27       11.84      1.08 o
   3   5   0        9.82       13.90      1.17 o
   4   5   0        1.23       -1.43      1.43 o
   5   5   0      388.01      351.08      7.51 o
   6   5   0        6.86        6.21      1.32 o
   7   5   0        2.55       -2.37      2.80 o
   8   5   0        0.48       -2.14      2.52 o
   9   5   0       24.13       20.32      2.29 o
  10   5   0      186.23      192.06      6.26 o
  11   5   0       14.61        8.24      2.80 o
  12   5   0       81.50       89.18      5.93 o
  13   5   0        5.91        5.05      1.98 o
  14   5   0        8.14        4.83      1.94 o
  15   5   0       14.60       15.55      2.46 o
  16   5   0       10.12        9.98      2.18 o
  17   5   0       37.15       32.12      3.34 o
  18   5   0       18.36       11.69      2.78 o
  19   5   0        2.07        2.05      2.15 o
  20   5   0        5.97        7.29      2.23 o
  21   5   0       18.12       15.83      2.31 o
  22   5   0        3.67        4.02      2.05 o
   0   6   0       87.57       78.41      7.70 o
   1   6   0      108.52       94.91      5.95 o
   2   6   0      265.20      273.82     14.18 o
   3   6   0      290.31      273.77      7.00 o
   4   6   0       32.16       38.63      2.53 o
   5   6   0       75.11       70.75      3.87 o
   6   6   0       28.11       30.18      2.55 o
   7   6   0       24.36       22.95      2.30 o
   8   6   0       12.44       10.11      1.98 o
   9   6   0        9.99       11.83      3.92 o
  10   6   0       18.98       18.70      2.36 o
  11   6   0        0.01       -0.49      1.61 o
  12   6   0       21.26       20.50      2.55 o
  13   6   0       17.48       20.13      2.63 o
  14   6   0        0.37        2.92      1.99 o
  15   6   0       13.92       11.48      2.57 o
  16   6   0        1.21       -0.68      2.01 o
  17   6   0        8.53        6.13      2.43 o
  18   6   0        0.46       -2.02      2.02 o
  19   6   0        2.02        1.20      2.35 o
  20   6   0        1.77       -2.60      2.60 o
   1   7   0        5.88        3.81      2.66 o
   2   7   0       21.93       19.22      3.45 o
   3   7   0        0.10        3.83      3.03 o
   4   7   0        8.34       13.29      2.60 o
   5   7   0        1.38        0.30      1.98 o
   6   7   0        5.48        5.60      2.33 o
   7   7   0       27.58       24.85      3.53 o
   8   7   0        5.08        5.73      2.54 o
   9   7   0       79.60       72.36      5.77 o
  10   7   0       31.47       27.67      6.12 o
  11   7   0        0.17        0.68      2.14 o
  12   7   0        1.63       -0.14      1.92 o
  13   7   0       14.89       13.35      2.69 o
  14   7   0        6.65        3.53      4.13 o
  15   7   0        0.15        0.71      2.55 o
  16   7   0        8.80       15.65      3.35 o
  17   7   0       15.09       15.19      3.50 o
  18   7   0        1.12        5.50      3.06 o
   0   8   0        0.88        1.24      3.70 o
   1   8   0        0.02        3.73      2.70 o
   2   8   0        0.04        4.42      4.28 o
   3   8   0       18.29       21.26      5.52 o
   4   8   0       33.73       34.90      6.85 o
   5   8   0       14.02       17.17      5.82 o
   6   8   0       14.73       14.60      3.84 o
   7   8   0       18.28       23.32      3.69 o
   8   8   0        0.04        2.92      2.70 o
   9   8   0        2.93        5.50      5.39 o
  10   8   0        2.99        4.70      2.97 o
  11   8   0        2.41        8.08      4.34 o
  12   8   0        2.88        2.39      3.14 o
  13   8   0       12.73       13.50      4.04 o
  14   8   0        0.91        6.21      3.57 o
   1   9   0        1.67       -2.26      4.23 o
   2   9   0       34.69       54.59      8.26 o
   3   9   0        0.80        2.65      4.74 o
   4   9   0        0.02        5.94      5.01 o
   5   9   0        6.15        6.67      5.30 o
   6   9   0        0.73       -4.62      4.62 o
   7   9   0        7.56        5.10      5.64 o
   8   9   0       11.26       20.85      6.99 o
   9   9   0        4.57        3.57      3.05 o
 -26   1   1        4.66        1.78      2.47 o
 -25   1   1        8.96        6.69      2.53 o
 -24   1   1        0.23       -0.37      1.79 o
 -23   1   1       17.58       24.56      2.16 o
 -22   1   1       31.92       33.49      2.22 o
 -21   1   1        2.25        1.80      1.42 o
 -20   1   1       38.44       40.00      2.44 o
 -19   1   1      141.92      142.68      3.59 o
 -18   1   1       38.13       37.51      1.85 o
 -17   1   1        2.08       -0.27      0.97 o
 -16   1   1       26.33       27.63      1.43 o
 -15   1   1      206.89      207.26      3.58 o
 -14   1   1        5.79        4.87      0.86 o
 -13   1   1      105.21      105.96      1.93 o
 -12   1   1        6.25        4.60      0.60 o
 -11   1   1      329.03      313.84      4.21 o
 -10   1   1     1026.95     1045.84     12.54 o
  -9   1   1       12.01       14.34      0.66 o
  -8   1   1       51.91       62.28      1.32 o
  -7   1   1      139.66      142.79      2.67 o
  -6   1   1     1249.43     1319.77     18.19 o
  -5   1   1       63.77       81.58      1.89 o
  -4   1   1      133.37      123.10      2.31 o
  -3   1   1     5368.41     5166.80     87.89 o
  -2   1   1     5802.80     5650.76    138.19 o
  -1   1   1        1.55        3.08      0.53 o
   0   1   1     4972.18     5073.96     95.73 o
   1   1   1     3503.54     3581.75    105.52 o
   2   1   1    10411.20    11025.90    294.33 o
   3   1   1     1759.56     1845.12     39.19 o
   4   1   1     2776.67     2842.59     47.23 o
   5   1   1      302.79      294.41      5.38 o
   6   1   1      810.37      825.52     13.86 o
   7   1   1     1263.12     1227.99     18.52 o
   8   1   1       18.67       30.77      1.03 o
   9   1   1        8.18        7.44      0.72 o
  10   1   1       60.20       59.03      2.08 o
  11   1   1      732.21      701.88     10.21 o
  12   1   1      443.16      440.97      6.40 o
  13   1   1        1.52       -0.41      0.99 o
  14   1   1        2.97        3.08      0.80 o
  15   1   1       42.03       41.64      1.66 o
  16   1   1      252.93      256.18      4.44 o
  17   1   1       67.31       68.44      2.29 o
  18   1   1      213.91      213.76      4.03 o
  19   1   1      233.11      239.31      5.00 o
  20   1   1        2.22        0.69      1.45 o
  21   1   1       28.70       29.10      1.99 o
  22   1   1        2.94        3.68      1.53 o
  23   1   1        3.31       -1.01      1.78 o
  24   1   1        9.61        8.42      2.12 o
  25   1   1        3.41        0.73      2.73 o
  26   1   1        0.83       -0.98      2.46 o
 -26   2   1       10.06        8.34      3.64 o
 -25   2   1        0.83       -2.39      2.54 o
 -24   2   1       22.82       19.48      2.83 o
 -23   2   1        2.21        3.07      2.63 o
 -22   2   1        9.13        6.27      2.27 o
 -21   2   1        0.05       -1.82      1.82 o
 -20   2   1       20.10       17.62      2.28 o
 -19   2   1        2.89        2.92      1.34 o
 -18   2   1        0.24        1.46      1.28 o
 -17   2   1       48.59       49.81      1.94 o
 -16   2   1      654.09      647.29      9.59 o
 -15   2   1      427.26      426.38      6.67 o
 -14   2   1       73.95       76.71      2.19 o
 -13   2   1      109.97      114.36      2.62 o
 -12   2   1       80.75       67.87      1.89 o
 -11   2   1       19.24       20.09      1.08 o
 -10   2   1      491.35      550.83      9.18 o
  -9   2   1       15.46       14.59      1.19 o
  -8   2   1       54.09       40.59      1.70 o
  -7   2   1     2098.57     2258.45     38.13 o
  -6   2   1      163.66      184.88      3.54 o
  -5   2   1     2598.82     2691.86     59.17 o
  -4   2   1        9.16        9.57      1.26 o
  -3   2   1     2417.25     1289.36     50.65 o
  -2   2   1      750.91      760.26     20.02 o
  -1   2   1      313.89      317.67      4.97 o
   0   2   1       94.90       95.67      2.17 o
   1   2   1     1195.15     1327.09     22.84 o
   2   2   1      970.11      980.93     26.79 o
   3   2   1      814.23      971.21     26.64 o
   4   2   1      251.94      278.83      8.36 o
   5   2   1     1259.39     1370.79     53.31 o
   6   2   1     1696.40     1807.72     34.76 o
   7   2   1     2366.57     2596.14     49.65 o
   8   2   1       13.10       12.04      0.95 o
   9   2   1      408.75      401.25      7.52 o
  10   2   1       66.71       72.13      1.68 o
  11   2   1       26.55       25.70      1.08 o
  12   2   1      329.43      341.36      5.24 o
  13   2   1        9.61       10.18      1.05 o
  14   2   1        2.96        2.98      0.99 o
  15   2   1        0.02       -0.36      1.00 o
  16   2   1       83.49       80.30      2.51 o
  17   2   1       31.35       28.75      1.69 o
  18   2   1       30.02       24.93      1.65 o
  19   2   1       16.77       19.16      1.90 o
  20   2   1       11.09       13.41      1.69 o
  21   2   1        0.18       -1.32      1.89 o
  22   2   1        8.16        6.14      2.99 o
  23   2   1        0.00       -1.45      2.08 o
  24   2   1        1.76       -1.04      2.30 o
  25   2   1        5.34        6.24      2.61 o
  26   2   1        2.61       -2.58      2.68 o
 -25   3   1        2.52       -3.03      3.03 o
 -24   3   1        2.09        0.53      2.67 o
 -23   3   1        0.94       -1.50      2.49 o
 -22   3   1        0.45       -0.72      2.36 o
 -21   3   1        1.22        1.42      1.54 o
 -20   3   1        3.58        3.67      2.19 o
 -19   3   1       56.20       42.10      2.31 o
 -18   3   1        0.06        0.83      1.38 o
 -17   3   1       10.47        9.32      1.52 o
 -16   3   1        9.62       14.39      1.62 o
 -15   3   1       43.46       45.57      2.13 o
 -14   3   1       79.86       94.33      2.78 o
 -13   3   1      152.13      150.62      3.45 o
 -12   3   1      142.31      128.87      3.42 o
 -11   3   1       39.72       29.37      1.62 o
 -10   3   1       22.05       21.60      1.39 o
  -9   3   1        0.05        0.91      0.81 o
  -8   3   1       62.45       62.14      2.83 o
  -7   3   1      234.78      255.82      4.85 o
  -6   3   1      348.54      379.02      6.72 o
  -5   3   1     1572.17     1787.91     39.45 o
  -4   3   1      505.44      590.76     13.30 o
  -3   3   1      665.83      693.39     14.16 o
  -2   3   1       30.20       17.20      1.24 o
  -1   3   1       97.65       98.61      2.41 o
   0   3   1      315.65      361.86      7.64 o
   1   3   1      216.71      266.54      5.29 o
   2   3   1      553.99      712.93     12.81 o
   3   3   1        3.19        1.80      0.68 o
   4   3   1      169.53      167.55      5.03 o
   5   3   1       69.80       59.79      2.43 o
   6   3   1       92.52       88.75      3.85 o
   7   3   1      202.11      204.23      5.22 o
   8   3   1      182.61      240.31      5.21 o
   9   3   1      321.52      313.54      5.74 o
  10   3   1        2.98        3.81      0.82 o
  11   3   1        1.72       -0.99      0.99 o
  12   3   1       20.69       22.26      1.90 o
  13   3   1       27.74       24.47      1.70 o
  14   3   1        0.21       -0.55      1.17 o
  15   3   1       87.40       78.01      2.97 o
  16   3   1      409.84      384.21      7.46 o
  17   3   1        6.22       15.39      1.82 o
  18   3   1       44.71       49.70      2.62 o
  19   3   1        1.25        2.31      1.40 o
  20   3   1        1.34        0.98      1.45 o
  21   3   1        1.93       -0.03      1.45 o
  22   3   1        0.15       -0.31      2.34 o
  23   3   1        1.14        6.16      2.70 o
  24   3   1        0.54       -2.58      2.59 o
  25   3   1        0.44       -3.19      3.20 o
 -24   4   1        0.32        0.22      3.26 o
 -23   4   1        3.09        6.67      2.96 o
 -22   4   1       20.85       22.81      2.58 o
 -21   4   1        4.64        3.95      2.59 o
 -20   4   1        0.09       -1.55      1.55 o
 -19   4   1        3.68        3.36      1.63 o
 -18   4   1       49.05       40.04      2.52 o
 -17   4   1        5.88        2.20      1.50 o
 -16   4   1       74.76       83.98      3.78 o
 -15   4   1      158.21      125.36      4.05 o
 -14   4   1        0.16       -0.38      2.36 o
 -13   4   1       32.92       41.03      2.52 o
 -12   4   1        4.57        1.69      1.67 o
 -11   4   1        1.78        1.19      1.25 o
 -10   4   1       15.19       16.97      1.64 o
  -9   4   1      201.20      179.88      4.61 o
  -8   4   1       87.86       40.54      4.25 o
  -6   4   1        0.68       -0.87      0.90 o
  -5   4   1       19.44       17.25      1.64 o
  -4   4   1      326.01      376.70      7.58 o
  -3   4   1      246.47      251.99      8.14 o
  -2   4   1     1607.08     1886.10     29.92 o
  -1   4   1      117.75      163.77      4.70 o
   0   4   1        1.73        0.55      0.61 o
   1   4   1     1081.54     1197.80     23.82 o
   2   4   1      913.82     1038.05     20.86 o
   3   4   1       51.74       59.12      2.19 o
   4   4   1        2.89        4.39      1.15 o
   5   4   1      118.73      127.31      3.97 o
   6   4   1      320.37      316.77      7.53 o
   8   4   1       62.05       56.06      3.75 o
   9   4   1        7.73        6.82      1.41 o
  10   4   1      146.67      148.15      4.79 o
  11   4   1      221.15      233.59      6.52 o
  12   4   1       51.51       43.31      2.81 o
  13   4   1       44.81       40.73      2.91 o
  14   4   1       99.17       95.50      4.37 o
  15   4   1       44.03       35.75      2.48 o
  16   4   1      162.36      164.61      5.67 o
  17   4   1       24.14       26.73      2.19 o
  18   4   1       14.91       11.66      1.84 o
  19   4   1       10.79       12.06      1.89 o
  20   4   1       12.08        8.58      1.89 o
  21   4   1        0.16        0.72      1.71 o
  22   4   1        2.22        0.79      1.80 o
  23   4   1       21.04       24.03      2.53 o
  24   4   1        1.30        1.44      7.56 o
 -23   5   1       12.79       11.08      3.88 o
 -22   5   1       30.39       24.52      2.83 o
 -21   5   1        0.33       -1.25      1.98 o
 -20   5   1        3.35        2.13      2.71 o
 -19   5   1        7.67        8.57      3.24 o
 -18   5   1        5.66        5.31      2.32 o
 -17   5   1        0.60       -0.82      1.88 o
 -16   5   1        0.24       -0.17      1.76 o
 -15   5   1        3.42        5.14      1.99 o
 -14   5   1        0.04        2.11      1.77 o
 -13   5   1      107.35      112.41      4.88 o
 -12   5   1       96.88       77.09      4.81 o
 -11   5   1       10.59       10.11      2.08 o
 -10   5   1       41.30       36.23      4.41 o
  -9   5   1       24.95       31.22      2.64 o
  -8   5   1       28.46       37.54      2.70 o
  -7   5   1      165.48      163.31      5.25 o
  -6   5   1      193.12      192.21      6.34 o
  -5   5   1      355.90      367.22     10.49 o
  -4   5   1        0.25        0.51      1.04 o
  -3   5   1      401.59      409.39      9.28 o
  -2   5   1        1.58        1.21      0.91 o
  -1   5   1      198.00      204.80      5.62 o
   0   5   1      513.97      503.91      9.78 o
   1   5   1      299.43      299.93      6.32 o
   2   5   1       15.94       18.84      1.26 o
   3   5   1        1.49        1.30      0.85 o
   4   5   1      529.02      570.42     11.13 o
   5   5   1      333.86      320.87     11.17 o
   6   5   1        3.09        2.54      1.23 o
   7   5   1      836.30      844.26     16.00 o
   8   5   1      387.92      403.50      9.90 o
   9   5   1      225.44      241.08      6.88 o
  10   5   1      804.75      818.97     18.02 o
  11   5   1      144.51      159.66      5.55 o
  12   5   1       24.22       24.72      2.61 o
  13   5   1      157.36      158.37      5.71 o
  14   5   1       56.14       51.87      3.56 o
  15   5   1       66.28       62.87      4.05 o
  16   5   1       47.76       43.68      3.51 o
  17   5   1       11.14        8.30      2.33 o
  18   5   1       10.05        7.00      2.02 o
  19   5   1       18.75       17.89      2.55 o
  20   5   1        0.05       -0.85      1.85 o
  21   5   1        2.23        4.24      2.82 o
  22   5   1        3.93        2.10      1.99 o
 -21   6   1       34.01       33.52      5.45 o
 -20   6   1        1.24        3.21      2.92 o
 -19   6   1        9.17        6.82      3.08 o
 -18   6   1        0.65        1.74      2.58 o
 -17   6   1        2.18        2.33      2.58 o
 -16   6   1       12.67       22.42      3.38 o
 -15   6   1       24.36       34.46      3.32 o
 -14   6   1        8.21        5.32      2.11 o
 -13   6   1       82.11       74.96      4.43 o
 -12   6   1       72.24       78.39      4.44 o
 -11   6   1        7.52        5.47      2.12 o
 -10   6   1       49.77       42.78      3.21 o
  -9   6   1      157.36      167.70      8.30 o
  -8   6   1      432.98      422.77     12.06 o
  -7   6   1        3.09        4.76      1.95 o
  -6   6   1       64.74       58.17      3.70 o
  -5   6   1      276.40      258.49      8.11 o
  -4   6   1      123.99      129.64      6.58 o
  -3   6   1       42.28       49.20      2.80 o
  -2   6   1      403.12      387.91     13.33 o
  -1   6   1       12.58       14.43      2.19 o
   0   6   1      119.11      105.63      6.08 o
   1   6   1      430.76      435.05     10.12 o
   2   6   1      812.33      809.17     18.86 o
   3   6   1      179.62      164.03      5.84 o
   4   6   1      244.70      248.83      8.57 o
   5   6   1       59.67       59.82      3.14 o
   6   6   1      680.21      672.33     21.61 o
   7   6   1       16.62       18.49      2.27 o
   8   6   1        0.07        1.11      2.87 o
   9   6   1      141.26      144.79      5.26 o
  10   6   1       22.55       23.50      2.50 o
  11   6   1        0.02        0.95      1.62 o
  12   6   1        0.79        0.15      1.64 o
  13   6   1        0.82       -0.96      1.70 o
  14   6   1        4.77        2.75      2.04 o
  15   6   1        9.51       17.15      2.73 o
  16   6   1        0.11        1.27      2.38 o
  17   6   1        0.32       -1.92      2.05 o
  18   6   1        7.85       11.32      3.30 o
  19   6   1        4.28        4.83      2.53 o
  20   6   1        8.67       11.04      2.93 o
 -18   7   1        6.16        3.47      4.57 o
 -17   7   1        1.05        5.92      3.03 o
 -16   7   1       11.10        9.72      3.11 o
 -15   7   1        5.64        9.14      4.09 o
 -14   7   1        8.16       10.70      3.24 o
 -13   7   1       12.77       25.48      3.52 o
 -12   7   1        9.32        7.85      2.60 o
 -11   7   1       14.29       17.22      3.57 o
 -10   7   1        1.62        1.81      2.14 o
  -9   7   1        1.61        0.45      2.32 o
  -8   7   1        0.27        1.96      2.27 o
  -7   7   1        4.23        1.61      2.34 o
  -6   7   1       22.74       24.49      4.71 o
  -5   7   1        4.41        1.35      2.02 o
  -4   7   1        0.22        0.82      3.81 o
  -3   7   1       16.70        8.14      2.74 o
  -2   7   1        0.69        2.05      2.40 o
  -1   7   1        0.09        0.83      3.26 o
   0   7   1       75.00       63.45      9.03 o
   1   7   1        9.52        7.40      2.83 o
   2   7   1       74.36       74.90      5.66 o
   3   7   1       60.10       52.68      3.45 o
   4   7   1        1.41        0.38      1.48 o
   5   7   1       28.78       27.80      2.90 o
   6   7   1       10.90       12.70      2.36 o
   7   7   1        3.29        0.11      3.70 o
   8   7   1       14.79       16.78      2.60 o
   9   7   1       10.70        9.93      3.91 o
  10   7   1        5.95        6.17      2.67 o
  11   7   1        0.09       -0.80      2.92 o
  12   7   1       12.13       13.99      2.87 o
  13   7   1        2.95        6.87      2.72 o
  14   7   1        0.62        0.19      2.39 o
  15   7   1       11.27       13.63      2.75 o
  16   7   1       20.24       21.41      3.42 o
  17   7   1        6.85        8.02      3.67 o
  18   7   1        3.64        7.31      2.70 o
 -15   8   1        2.81       -0.33      3.58 o
 -14   8   1        4.05        1.96      3.50 o
 -13   8   1        1.77        3.81      4.17 o
 -12   8   1        0.01        2.69      3.19 o
 -11   8   1        2.68        9.01      7.60 o
 -10   8   1        3.74        3.71      2.99 o
  -9   8   1       22.98       19.82      3.84 o
  -8   8   1       55.91       59.39      5.55 o
  -7   8   1        4.81        7.36      2.88 o
  -6   8   1        0.64        0.01      4.40 o
  -5   8   1        8.51        7.06      4.71 o
  -4   8   1        0.89       -2.29      3.98 o
  -3   8   1        3.97        7.57      4.45 o
  -2   8   1        0.52       -1.76      3.70 o
  -1   8   1       16.99        9.24      3.10 o
   0   8   1       13.80       14.81      3.71 o
   1   8   1        1.27        4.17      2.78 o
   2   8   1        0.88        5.76      3.40 o
   3   8   1        2.23        5.83      4.48 o
   4   8   1       23.01       30.91      6.78 o
   5   8   1       18.47       15.29      2.93 o
   6   8   1        0.06        4.04      2.47 o
   7   8   1       19.06       22.14     10.36 o
   8   8   1        2.13        3.00      2.57 o
   9   8   1        0.48       -0.65      2.61 o
  10   8   1        7.23        6.91      4.52 o
  11   8   1        1.85        0.86      2.78 o
  12   8   1        0.53       -0.86      2.83 o
  13   8   1        2.92        1.16      3.00 o
  14   8   1        0.33        1.39      3.24 o
  -9   9   1       10.27       14.80      6.50 o
  -8   9   1        0.78        3.47      5.33 o
  -7   9   1        0.13        3.63      5.16 o
  -6   9   1        1.30        6.90      5.52 o
  -5   9   1       21.06       33.54      7.35 o
  -4   9   1       35.56       29.64      7.06 o
  -3   9   1        8.08       11.34      5.40 o
  -2   9   1       27.76       31.55      6.98 o
  -1   9   1       17.68       15.61      5.84 o
   1   9   1        0.65        3.27      4.85 o
   2   9   1       12.41       17.84      5.91 o
   3   9   1        2.21        5.14      4.93 o
   4   9   1        0.17       12.20      5.59 o
   5   9   1        0.04        1.41      4.89 o
   6   9   1        0.52        1.26      4.97 o
   7   9   1        7.17       17.72      6.64 o
   8   9   1       10.66        5.36      3.03 o
   9   9   1        0.19        2.76      5.47 o
 -27   0   2       11.53       18.38      4.07 o
 -26   0   2       38.22       44.00      3.71 o
 -25   0   2        4.34        3.04      2.53 o
 -24   0   2       17.21       17.13      2.78 o
 -23   0   2        1.49       -1.16      2.08 o
 -22   0   2       41.55       33.36      3.97 o
 -21   0   2       41.81       41.55      3.16 o
 -20   0   2       56.37       58.53      3.55 o
 -19   0   2       30.45       32.86      2.89 o
 -18   0   2        1.02        3.06      2.01 o
 -17   0   2     2437.76     2422.98     51.40 o
 -16   0   2      947.98      968.23     21.60 o
 -15   0   2        8.64       10.61      1.47 o
 -14   0   2      507.44      310.72     13.00 o
 -13   0   2      173.70      168.40      8.19 o
 -12   0   2        0.27        0.91      0.69 o
 -11   0   2      300.41      340.64      5.95 o
 -10   0   2     3432.57     3659.18     55.72 o
  -9   0   2     3410.12     3738.05     63.08 o
  -8   0   2     1449.14     1628.90     31.02 o
  -7   0   2       21.63       29.62      1.56 o
  -6   0   2     5102.76     5196.25    110.12 o
  -5   0   2     2884.40     2885.16     61.11 o
  -4   0   2       13.98        8.76      0.97 o
  -3   0   2     7353.61     7294.72    154.73 o
  -2   0   2        0.37        0.67      0.48 o
  -1   0   2       50.60       43.67      1.82 o
   0   0   2     7955.33     7275.16    272.51 o
   1   0   2      159.68      126.39      5.50 o
   2   0   2     5073.08     4826.13    123.82 o
   3   0   2     3652.69     3644.86     75.24 o
   4   0   2     4523.80     4308.44     91.45 o
   5   0   2       93.83       96.63      2.87 o
   6   0   2       65.51       65.54      3.05 o
   7   0   2      562.79      516.64     11.78 o
   8   0   2     2352.12     2255.96     41.39 o
   9   0   2       51.67       45.79      1.88 o
  10   0   2     1564.66     1682.17     31.25 o
  11   0   2      402.51      365.34      7.69 o
  12   0   2       41.33       36.86      1.94 o
  13   0   2       23.56       21.75      1.68 o
  14   0   2      150.96      183.42      4.80 o
  15   0   2        8.56       10.69      1.55 o
  16   0   2       96.37       96.40      3.64 o
  17   0   2      204.47      225.68      6.71 o
  18   0   2      360.31      375.79      9.88 o
  19   0   2      444.34      437.60     11.21 o
  20   0   2       60.98       62.09      3.76 o
  21   0   2        0.21       -1.95      2.41 o
  22   0   2        0.03       -2.02      2.02 o
  23   0   2        4.36        1.14      2.37 o
  24   0   2        1.15       -0.11      2.35 o
  25   0   2        0.03        2.83      2.53 o
  26   0   2        4.37        3.39      3.59 o
 -26   1   2        8.26        7.09      2.63 o
 -25   1   2       12.85       10.34      2.17 o
 -24   1   2        3.85        2.82      1.91 o
 -23   1   2        5.74        3.84      1.83 o
 -22   1   2        7.88        6.79      1.57 o
 -21   1   2       14.63       15.06      1.77 o
 -20   1   2        0.68       -0.95      1.30 o
 -19   1   2       18.26       22.69      1.74 o
 -18   1   2        8.04       10.90      1.74 o
 -17   1   2       82.98       83.68      2.27 o
 -16   1   2       55.63       46.93      1.70 o
 -15   1   2      917.31      878.49     11.62 o
 -14   1   2       45.62       40.17      1.45 o
 -13   1   2        7.52        8.51      0.86 o
 -12   1   2      120.09      100.86      2.03 o
 -11   1   2      131.08      108.20      1.93 o
 -10   1   2        0.66        5.12      0.55 o
  -9   1   2       49.28       53.56      1.46 o
  -8   1   2      678.12      675.78      9.14 o
  -7   1   2     1041.52     1128.01     15.02 o
  -6   1   2      428.64      456.70      7.83 o
  -5   1   2     2533.50     2720.92     44.90 o
  -4   1   2       94.89       95.57      1.82 o
  -3   1   2      935.68      996.63     16.00 o
  -2   1   2      164.18      168.97      3.49 o
  -1   1   2      289.67      236.33      7.54 o
   0   1   2     4678.53     4792.35    107.85 o
   1   1   2     2264.82     2138.79     35.55 o
   2   1   2    20882.02    21205.23    448.28 o
   3   1   2    10083.25    10051.59    186.15 o
   4   1   2      528.67      574.41     11.12 o
   5   1   2     1055.74     1086.75     21.14 o
   6   1   2     1915.60     1926.83     37.54 o
   7   1   2        0.46        2.10      0.53 o
   8   1   2       27.00       26.10      1.05 o
   9   1   2     2368.84     2543.04     32.92 o
  10   1   2       78.31       83.41      1.91 o
  11   1   2      390.06      420.22      6.46 o
  12   1   2      161.67      160.00      3.06 o
  13   1   2      244.64      246.92      4.28 o
  14   1   2       46.22       47.58      1.72 o
  15   1   2       52.42       54.88      1.97 o
  16   1   2       59.95       63.81      2.20 o
  17   1   2      221.83      217.72      4.03 o
  18   1   2        6.02       10.07      1.30 o
  19   1   2        0.11        4.54      1.46 o
  20   1   2        9.76        6.52      1.54 o
  21   1   2        9.89       11.01      2.50 o
  22   1   2       12.99       10.49      2.01 o
  23   1   2        0.09        1.09      1.88 o
  24   1   2        3.93        2.64      2.00 o
  25   1   2        2.94        3.22      2.17 o
  26   1   2        5.15        3.71      2.82 o
 -26   2   2        0.05       -1.29      3.09 o
 -25   2   2       23.08       26.08      5.27 o
 -24   2   2       22.70       22.82      3.29 o
 -23   2   2        0.06       -0.70      2.10 o
 -22   2   2        6.62        1.03      2.04 o
 -21   2   2        0.27       -1.84      1.84 o
 -20   2   2        7.99        6.47      2.03 o
 -19   2   2        3.53        2.43      1.14 o
 -18   2   2        3.45        1.42      1.08 o
 -17   2   2      326.43      304.38      5.23 o
 -16   2   2       26.12       35.14      2.32 o
 -15   2   2        2.59        5.68      1.12 o
 -14   2   2        0.01       -0.88      0.88 o
 -13   2   2       56.55       54.49      1.86 o
 -12   2   2       17.33       16.85      1.11 o
 -11   2   2        0.05       -0.62      0.63 o
 -10   2   2      738.65      824.33     11.40 o
  -9   2   2      420.63      483.83      7.52 o
  -8   2   2      267.80      292.92      4.79 o
  -7   2   2      395.04      419.11      8.03 o
  -6   2   2      319.69      362.18      6.21 o
  -5   2   2       73.66       98.33      2.11 o
  -3   2   2       31.25       27.01      2.74 o
  -2   2   2     1738.74     1830.19     47.39 o
  -1   2   2      321.20      302.49      7.31 o
   0   2   2      314.20      294.64      6.15 o
   1   2   2      288.76      322.94      6.72 o
   2   2   2      827.87      806.65     27.90 o
   3   2   2      690.63      647.40     18.09 o
   4   2   2      657.17      771.24     21.46 o
   5   2   2      131.77      119.05      4.47 o
   6   2   2       43.33       55.77      1.76 o
   7   2   2      260.51      269.86      6.12 o
   8   2   2        0.37        1.39      0.62 o
   9   2   2       95.84      111.08      2.49 o
  10   2   2      124.34      145.12      2.82 o
  11   2   2      393.88      412.40      6.50 o
  12   2   2       24.41       25.53      1.28 o
  13   2   2       94.14      104.47      2.82 o
  14   2   2        0.04       -1.03      1.03 o
  15   2   2       48.89       40.60      1.85 o
  16   2   2       22.08       21.12      1.56 o
  17   2   2       20.84       23.89      1.66 o
  18   2   2        0.04       -1.00      1.18 o
  19   2   2       80.49       77.18      2.70 o
  20   2   2       30.50       30.97      2.25 o
  21   2   2       14.95       12.73      2.76 o
  22   2   2       11.42       13.08      2.51 o
  23   2   2        0.46        2.59      2.31 o
  24   2   2        2.25        1.87      3.74 o
  25   2   2        0.00       -2.36      2.36 o
 -25   3   2        3.28        2.55      2.75 o
 -24   3   2        0.01       -2.34      2.34 o
 -23   3   2        1.88        6.45      2.72 o
 -22   3   2        2.15       -0.80      2.29 o
 -21   3   2        0.09       -1.10      1.85 o
 -20   3   2        2.22        3.60      1.68 o
 -19   3   2        1.09        0.91      1.60 o
 -18   3   2       28.08       26.44      1.90 o
 -17   3   2      108.64       98.49      3.04 o
 -16   3   2      190.17      192.00      4.28 o
 -15   3   2      607.80      545.24      9.07 o
 -14   3   2      102.07      106.83      2.96 o
 -13   3   2      101.95       92.07      2.65 o
 -12   3   2      168.31      164.69      3.54 o
 -11   3   2       73.40       64.19      2.88 o
 -10   3   2       98.04       97.68      2.70 o
  -9   3   2       35.69       32.07      1.66 o
  -8   3   2        2.69        1.61      0.74 o
  -7   3   2       76.09       90.55      2.05 o
  -6   3   2      296.33      372.59      6.59 o
  -5   3   2       72.63       95.81      2.32 o
  -4   3   2      352.57      342.79      9.93 o
  -3   3   2     2147.68     2513.96     48.30 o
  -2   3   2      890.06      994.48     25.17 o
  -1   3   2      608.86      659.07     25.95 o
   0   3   2     1867.54     2278.72     44.90 o
   1   3   2     1798.97     2004.07     34.49 o
   2   3   2      211.71      251.23      6.00 o
   3   3   2      381.46      431.05      9.04 o
   4   3   2      194.60      188.58      6.62 o
   5   3   2      545.90      611.56     14.55 o
   6   3   2       88.54       94.80      5.11 o
   7   3   2       36.35       36.60      2.21 o
   8   3   2      132.48      177.60      4.68 o
   9   3   2       71.86       77.35      2.44 o
  10   3   2       32.61       33.93      1.57 o
  11   3   2        0.01        0.79      1.06 o
  12   3   2       76.78       63.81      2.75 o
  13   3   2        0.16        0.22      1.11 o
  14   3   2        0.12        0.05      1.21 o
  15   3   2       81.83       88.89      3.11 o
  16   3   2       97.89      101.57      3.38 o
  17   3   2      365.49      336.59      6.91 o
  18   3   2      114.43      109.45      3.62 o
  19   3   2       17.94       21.92      2.07 o
  20   3   2        7.55        5.28      1.91 o
  21   3   2        0.68       -0.89      1.45 o
  22   3   2        2.41       -0.91      1.79 o
  23   3   2        2.93        0.06      2.57 o
  24   3   2        0.84       -2.91      2.91 o
  25   3   2        0.01       -0.16      3.45 o
 -24   4   2        0.00        2.13      3.35 o
 -23   4   2        4.74        6.12      2.98 o
 -22   4   2        0.25       -0.21      1.96 o
 -21   4   2       11.88       13.17      2.24 o
 -20   4   2        5.34        1.41      2.08 o
 -19   4   2        0.24        0.76      1.64 o
 -18   4   2        3.25        2.70      1.90 o
 -17   4   2        8.62       10.21      1.70 o
 -16   4   2        0.12        4.49      1.67 o
 -15   4   2      316.00      271.33      6.70 o
 -14   4   2      561.98      518.46     10.70 o
 -13   4   2        0.27        0.42      1.71 o
 -12   4   2       92.58       76.68      4.67 o
 -11   4   2       25.59       24.82      1.91 o
 -10   4   2       92.65       87.85      4.98 o
  -9   4   2      172.01      164.35      4.32 o
  -8   4   2       56.82       54.72      4.23 o
  -7   4   2       24.33       24.00      1.89 o
  -6   4   2        3.32        1.64      0.69 o
  -5   4   2        2.46        3.65      1.22 o
  -4   4   2     1721.03     2067.26     46.49 o
  -3   4   2      516.44      607.61     14.84 o
  -2   4   2       56.61       51.43      1.71 o
  -1   4   2     1343.07     1552.04     27.08 o
   0   4   2       97.22      104.60      4.89 o
   1   4   2      269.76      296.09      6.30 o
   2   4   2        2.87        4.63      0.94 o
   3   4   2      219.09      238.72      5.91 o
   4   4   2       17.28       15.85      1.52 o
   5   4   2      197.44      222.52      5.76 o
   6   4   2      903.27     1003.24     24.80 o
   7   4   2       21.27       32.73      2.72 o
   9   4   2       33.45       30.87      2.21 o
  10   4   2        3.26        3.33      1.54 o
  11   4   2      187.66      194.11      6.20 o
  12   4   2      136.48      128.13      4.71 o
  13   4   2      183.01      180.09      5.77 o
  14   4   2        3.20       -0.81      1.66 o
  15   4   2        9.76        5.24      1.71 o
  16   4   2      145.25      140.71      4.51 o
  17   4   2       60.49       51.53      3.03 o
  18   4   2        2.02        0.84      1.73 o
  19   4   2        0.50        0.16      1.75 o
  20   4   2        0.37        0.15      1.67 o
  21   4   2        2.57       -0.72      1.71 o
  22   4   2        0.22       -1.73      1.73 o
  23   4   2       29.69       33.21      2.78 o
 -23   5   2       10.62       18.19      3.07 o
 -22   5   2        0.30        3.64      2.29 o
 -21   5   2       15.20       13.69      3.23 o
 -20   5   2        9.92        9.48      2.49 o
 -19   5   2       25.78       27.48      3.04 o
 -18   5   2        0.10       -0.58      1.89 o
 -17   5   2        0.23       -1.69      2.14 o
 -16   5   2       28.48       26.11      3.55 o
 -15   5   2        1.52       -1.02      2.00 o
 -14   5   2       11.42        8.02      2.32 o
 -13   5   2      130.09      121.28      5.85 o
 -12   5   2      116.24      129.19      5.89 o
 -11   5   2       47.00       43.57      3.67 o
 -10   5   2        0.65       -0.44      2.89 o
  -9   5   2       13.33       12.44      4.01 o
  -8   5   2       24.43       24.43      4.74 o
  -7   5   2      328.47      311.37      9.28 o
  -6   5   2      345.33      342.08      9.59 o
  -5   5   2      126.28      134.88      5.05 o
  -4   5   2       11.74        6.62      1.62 o
  -3   5   2      353.27      364.53      8.51 o
  -2   5   2      165.54      172.08      4.93 o
  -1   5   2      271.00      260.61      6.59 o
   0   5   2      152.05      156.35      4.04 o
   1   5   2      519.29      535.91     11.80 o
   2   5   2      137.88      148.50      3.94 o
   3   5   2       87.36       76.70      3.08 o
   4   5   2      115.74      105.34      5.93 o
   5   5   2      248.04      229.65      8.61 o
   6   5   2       17.31       16.16      1.94 o
   7   5   2        1.67        0.43      1.62 o
   8   5   2      380.93      363.38     11.80 o
   9   5   2      101.64      102.44      4.30 o
  10   5   2        1.34        0.21      2.01 o
  11   5   2       29.12       27.45      3.12 o
  12   5   2        0.03        0.16      2.01 o
  13   5   2        0.03       -1.95      2.03 o
  14   5   2      138.71      147.23      6.52 o
  15   5   2       58.15       52.97      5.13 o
  16   5   2        2.78        8.44      1.98 o
  17   5   2        2.52        4.45      1.88 o
  18   5   2        0.43        0.16      1.80 o
  19   5   2        1.33        0.75      2.15 o
  20   5   2       10.97        6.70      3.27 o
  21   5   2        1.44        1.43      2.10 o
  22   5   2       15.14       20.12      2.78 o
 -21   6   2        0.20        0.85      3.70 o
 -20   6   2       23.00       28.67      4.11 o
 -19   6   2       18.75       28.20      4.14 o
 -18   6   2        1.21        3.40      4.41 o
 -17   6   2        0.38        1.36      2.52 o
 -16   6   2        8.75        7.70      3.31 o
 -15   6   2        0.54        2.30      2.33 o
 -14   6   2       10.63       12.66      2.82 o
 -13   6   2       47.52       47.08      4.19 o
 -12   6   2        2.76        0.95      2.00 o
 -11   6   2        0.01       -1.69      1.69 o
 -10   6   2        2.59        0.80      1.97 o
  -9   6   2       16.14       16.55      3.61 o
  -8   6   2        7.92        6.09      2.54 o
  -7   6   2       37.46       44.31      3.45 o
  -6   6   2       83.33       76.98      4.31 o
  -5   6   2      212.45      212.99      6.09 o
  -4   6   2       43.66       49.20      2.90 o
  -3   6   2       57.54       67.64      3.92 o
  -2   6   2      208.49      219.81      6.21 o
  -1   6   2       28.25       30.98      2.41 o
   0   6   2       14.87       14.06      1.42 o
   1   6   2        9.13        7.64      1.82 o
   2   6   2       11.41        8.75      1.57 o
   3   6   2       12.65        9.69      1.62 o
   4   6   2       19.34       19.53      2.20 o
   5   6   2        0.21        0.03      1.34 o
   6   6   2        0.19        2.64      1.42 o
   7   6   2      111.20      103.90      4.28 o
   8   6   2      117.97      125.19      5.07 o
   9   6   2        0.04       -1.00      1.57 o
  10   6   2        0.00       -1.68      2.49 o
  11   6   2        8.16        4.07      1.81 o
  12   6   2       12.94        7.51      2.05 o
  13   6   2        1.60        2.65      1.91 o
  14   6   2       11.95       19.61      2.74 o
  15   6   2       44.12       40.57      3.56 o
  16   6   2        2.35        4.54      2.27 o
  17   6   2        0.00        0.65      2.12 o
  18   6   2       12.90       12.43      2.72 o
  19   6   2        3.58        2.17      2.39 o
  20   6   2        1.86       -1.27      2.32 o
 -18   7   2        0.29       -0.92      2.95 o
 -17   7   2        1.12        3.87      3.03 o
 -16   7   2        1.44        2.72      2.81 o
 -15   7   2        0.53        1.86      2.79 o
 -14   7   2        0.19       -0.30      2.49 o
 -13   7   2       23.13       32.69      3.95 o
 -12   7   2        0.25        0.40      2.37 o
 -11   7   2       11.30        8.24      2.64 o
 -10   7   2       35.96       37.09      3.73 o
  -9   7   2        0.75        1.25      2.13 o
  -8   7   2        4.19        1.70      2.76 o
  -7   7   2        5.55        5.73      2.43 o
  -6   7   2        0.25        0.87      2.14 o
  -5   7   2       26.70       26.79      5.97 o
  -4   7   2        7.12        6.22      4.12 o
  -3   7   2       33.22       28.96      3.82 o
  -2   7   2        5.33        8.03      2.79 o
  -1   7   2       58.59       55.08      4.97 o
   0   7   2      249.20      223.53      9.67 o
   1   7   2       52.23       52.58      3.95 o
   2   7   2       13.18        8.30      1.63 o
   3   7   2       22.60       21.34      2.11 o
   4   7   2      143.04      128.50      4.65 o
   5   7   2        6.80        5.61      3.75 o
   6   7   2       62.16       70.34      6.00 o
   7   7   2       82.85       87.30      4.82 o
   8   7   2        1.90        3.80      1.99 o
   9   7   2       53.47       49.50      4.07 o
  10   7   2        0.81       -0.60      1.90 o
  11   7   2        3.34        7.58      2.50 o
  12   7   2        0.02        0.82      2.10 o
  13   7   2       34.39       35.42      3.97 o
  14   7   2       19.86       16.17      3.12 o
  15   7   2        4.92       13.25      3.10 o
  16   7   2        5.09        6.41      2.94 o
  17   7   2        3.28        3.97      2.84 o
 -15   8   2        0.01        4.55      5.16 o
 -14   8   2        4.84       10.80      3.87 o
 -13   8   2       10.27       15.53      7.96 o
 -12   8   2        4.67        7.38      7.16 o
 -11   8   2       13.83       14.90      3.73 o
 -10   8   2       13.71       18.13      3.88 o
  -9   8   2        0.44        2.67      2.80 o
  -8   8   2        2.91        5.37      5.14 o
  -7   8   2       21.37       33.35      6.87 o
  -6   8   2        0.45        5.50      5.01 o
  -5   8   2       10.59       15.24      5.39 o
  -4   8   2       16.45       19.76      5.68 o
  -3   8   2        1.28        6.25      4.26 o
  -2   8   2       40.45       37.34      6.77 o
  -1   8   2        3.76        7.84      3.06 o
   0   8   2        2.57        5.13      2.90 o
   1   8   2        0.61       -0.82      4.46 o
   2   8   2        0.49        3.03      2.79 o
   3   8   2        4.94        9.13      4.64 o
   4   8   2       49.34       50.80     12.43 o
   5   8   2        0.00        2.69      3.24 o
   6   8   2       16.33       12.14      2.51 o
   7   8   2        0.59       -2.80      2.80 o
   8   8   2        3.26        5.29      2.40 o
   9   8   2        8.93       13.62      2.92 o
  10   8   2        2.46        1.45      2.38 o
  11   8   2        3.57        0.54      2.42 o
  12   8   2        8.87       15.46      3.21 o
  13   8   2        2.51        1.28      2.57 o
  14   8   2        1.64        1.96      2.69 o
  -9   9   2       27.79       24.47      6.99 o
  -8   9   2        0.85        5.49      5.56 o
  -7   9   2        0.11       11.22      5.58 o
  -6   9   2       23.68       42.50      8.07 o
  -5   9   2        0.37        3.61      5.19 o
  -4   9   2        4.22       10.76      5.60 o
  -3   9   2        0.79        9.89      5.38 o
  -2   9   2        1.01       -2.75      4.45 o
  -1   9   2        0.84        3.77      4.82 o
   0   9   2        8.27       14.07      5.42 o
   1   9   2        0.81       -1.49      4.20 o
   2   9   2       12.10       23.72      6.56 o
   3   9   2        2.48       13.58      5.77 o
   4   9   2        2.23        5.28      5.49 o
   5   9   2        0.45        2.78      5.27 o
   6   9   2        1.35        9.94      5.74 o
   7   9   2        0.19       -1.23      3.77 o
   8   9   2       14.78       14.49      3.51 o
 -26   1   3        0.86       -1.04      2.40 o
 -25   1   3        0.82       -0.08      1.92 o
 -24   1   3        1.70        0.17      1.84 o
 -23   1   3       12.00       13.36      2.05 o
 -22   1   3        0.40        1.84      1.81 o
 -21   1   3        2.38        3.34      1.58 o
 -20   1   3        0.39       -0.76      1.27 o
 -19   1   3        0.45        0.71      1.26 o
 -18   1   3      216.11      191.31      4.20 o
 -17   1   3       49.53       50.92      2.01 o
 -16   1   3       93.19       92.15      2.45 o
 -15   1   3      646.40      626.52      9.08 o
 -14   1   3      124.32      125.49      2.64 o
 -13   1   3       52.24       53.23      1.67 o
 -12   1   3      138.17      145.79      2.53 o
 -11   1   3        0.02        0.23      0.52 o
 -10   1   3      115.25      112.60      2.06 o
  -9   1   3     1248.55     1200.31     18.21 o
  -8   1   3      632.63      742.03     10.76 o
  -7   1   3      434.10      451.35      6.83 o
  -6   1   3      785.16      766.98     12.22 o
  -5   1   3        3.78        5.97      0.71 o
  -4   1   3      205.90      207.15      7.42 o
  -3   1   3     4504.10     4434.60     73.35 o
  -2   1   3      281.82      285.32      4.99 o
  -1   1   3    11904.40    11444.27    272.41 o
   0   1   3     1044.05     1044.08     20.47 o
   1   1   3    15470.95    14519.79    241.32 o
   2   1   3    18771.88    18525.63    494.66 o
   3   1   3      321.50      303.13      7.40 o
   4   1   3       34.28       20.73      1.76 o
   5   1   3     1046.80     1010.65     28.14 o
   6   1   3      458.25      423.13      7.72 o
   7   1   3      190.95      226.15      4.12 o
   8   1   3       52.03       53.74      1.32 o
   9   1   3      691.19      746.19     10.14 o
  10   1   3       46.63       49.14      1.42 o
  11   1   3      266.83      252.19      4.02 o
  12   1   3       39.84       42.37      1.55 o
  13   1   3        1.09        1.38      0.64 o
  14   1   3       10.24       12.18      1.08 o
  15   1   3      223.11      219.87      3.90 o
  16   1   3        0.79       -0.22      1.10 o
  17   1   3       48.46       52.64      2.07 o
  18   1   3       27.60       29.85      2.02 o
  19   1   3        1.37        2.62      1.33 o
  20   1   3        7.88       10.89      1.95 o
  21   1   3       56.93       58.73      3.06 o
  22   1   3       17.18       13.41      2.17 o
  23   1   3        0.22       -1.53      2.21 o
  24   1   3       16.38       19.04      2.53 o
  25   1   3        0.00       -1.95      1.95 o
 -26   2   3        4.57        4.71      2.87 o
 -25   2   3        0.07       -0.23      2.58 o
 -24   2   3       12.65       20.24      3.17 o
 -23   2   3       17.61       18.42      3.05 o
 -22   2   3       34.56       37.23      3.55 o
 -21   2   3        9.11        5.84      2.06 o
 -20   2   3        2.45        3.66      1.53 o
 -19   2   3        3.13        0.75      1.64 o
 -18   2   3        0.01       -0.64      1.28 o
 -17   2   3       29.36       27.83      1.71 o
 -16   2   3       21.55       15.58      1.44 o
 -15   2   3       32.59       34.65      2.09 o
 -14   2   3       47.91       37.75      2.18 o
 -13   2   3       15.91       14.43      1.28 o
 -12   2   3       34.00       39.85      1.65 o
 -11   2   3       36.63       32.92      1.43 o
 -10   2   3      805.24      914.44     14.32 o
  -9   2   3      231.35      235.39      4.62 o
  -8   2   3      181.71      197.29      3.75 o
  -7   2   3      387.67      441.18      8.21 o
  -6   2   3      458.59      457.19      6.90 o
  -5   2   3     1918.12     2144.23     32.40 o
  -3   2   3     1601.93     1822.84     68.28 o
  -2   2   3      252.13      264.93      7.91 o
  -1   2   3     2013.63     2058.71     51.09 o
   0   2   3      308.92      314.09      6.60 o
   1   2   3      621.73      654.24     11.34 o
   2   2   3       66.11       82.68      4.82 o
   3   2   3        0.11       -0.44      0.44 o
   4   2   3       98.04      132.00      3.56 o
   5   2   3       38.57       46.65      5.26 o
   6   2   3       55.93       55.02      1.92 o
   7   2   3      106.71      106.04      3.78 o
   8   2   3      542.63      562.00      9.15 o
   9   2   3      163.75      163.71      3.35 o
  10   2   3       48.64       46.39      1.59 o
  11   2   3       94.79       84.08      2.17 o
  12   2   3       27.77       30.38      1.42 o
  13   2   3      125.64      127.86      2.89 o
  14   2   3       97.43      105.84      4.44 o
  15   2   3       49.60       49.03      2.82 o
  16   2   3       46.45       48.75      2.87 o
  17   2   3      114.75      116.23      3.12 o
  18   2   3      128.06      129.53      3.36 o
  19   2   3        2.16        1.93      1.30 o
  20   2   3        2.67        4.75      1.90 o
  21   2   3        2.58        4.17      2.21 o
  22   2   3        0.28       -1.26      2.11 o
  23   2   3        3.29        0.46      2.27 o
  24   2   3        1.45       -1.85      2.31 o
  25   2   3        1.56       -2.81      2.81 o
 -25   3   3        0.01       -0.20      2.71 o
 -24   3   3        6.71        5.54      2.87 o
 -23   3   3        4.02        5.20      2.63 o
 -22   3   3       12.50       11.92      2.72 o
 -21   3   3       11.98       15.16      2.35 o
 -20   3   3       19.31       15.43      2.04 o
 -19   3   3       17.58       14.55      1.99 o
 -18   3   3        4.22        1.83      1.58 o
 -17   3   3       41.79       36.93      3.24 o
 -16   3   3      174.40      165.51      4.94 o
 -15   3   3       29.86       45.12      2.32 o
 -14   3   3      698.25      620.01     10.75 o
 -13   3   3      361.04      368.16      6.91 o
 -12   3   3        3.83        3.38      1.12 o
 -11   3   3       18.40       19.14      1.53 o
 -10   3   3       49.36       61.69      2.58 o
  -9   3   3      101.28      108.15      3.00 o
  -8   3   3       23.44       28.97      1.46 o
  -7   3   3       40.83       45.32      1.48 o
  -6   3   3      170.78      181.29      3.55 o
  -5   3   3       18.76       22.53      1.00 o
  -4   3   3      395.32      414.73      7.20 o
  -3   3   3       51.68       69.14      2.45 o
  -2   3   3       22.39       24.55      2.60 o
  -1   3   3      242.27      277.32      9.62 o
   0   3   3     3035.68     3438.24     75.69 o
   1   3   3        0.03       -0.65      0.65 o
   2   3   3       17.49       17.21      1.45 o
   3   3   3      522.10      496.89     12.85 o
   4   3   3       93.11       87.00      4.05 o
   5   3   3      814.84      830.10     23.32 o
   6   3   3       45.05       41.51      3.69 o
   7   3   3      257.55      279.10      7.55 o
   8   3   3      388.52      402.93     10.33 o
   9   3   3        4.37        2.02      1.08 o
  10   3   3        0.07        0.52      1.37 o
  11   3   3        3.78        3.16      1.04 o
  12   3   3       31.41       26.74      2.12 o
  13   3   3       12.51       14.93      1.70 o
  14   3   3      115.83      103.21      3.48 o
  15   3   3        0.77       -0.27      1.31 o
  16   3   3        9.07       14.40      1.73 o
  17   3   3        2.34        1.72      1.52 o
  18   3   3        9.85       11.56      1.78 o
  19   3   3       12.97       10.83      1.86 o
  20   3   3        0.12        0.38      1.60 o
  21   3   3        5.00        4.07      2.06 o
  22   3   3        0.90       -2.67      3.00 o
  23   3   3        0.03       -0.36      2.41 o
  24   3   3        1.51       -0.68      2.78 o
 -24   4   3        0.21        1.91      3.53 o
 -23   4   3        0.09        3.24      2.75 o
 -22   4   3        2.74        2.65      2.67 o
 -21   4   3       14.28       15.83      2.53 o
 -20   4   3        1.82        0.58      2.86 o
 -19   4   3        2.61        2.91      2.10 o
 -18   4   3       29.08       26.55      2.77 o
 -17   4   3       10.05       15.04      2.25 o
 -16   4   3       13.57       15.21      2.38 o
 -15   4   3        4.36        6.28      2.00 o
 -14   4   3      184.16      189.88      6.20 o
 -13   4   3        2.49        2.70      1.67 o
 -12   4   3      113.95      109.77      4.17 o
 -11   4   3       18.80       21.39      2.07 o
 -10   4   3      398.43      395.86      9.16 o
  -9   4   3      676.44      667.12     14.07 o
  -8   4   3       83.69       81.82      7.60 o
  -7   4   3      106.74      103.92      3.16 o
  -6   4   3      145.84      143.74      3.55 o
  -5   4   3      332.81      304.83      7.23 o
  -4   4   3       46.22       33.20      2.02 o
  -3   4   3      183.09      217.43      4.86 o
  -2   4   3        2.05       -0.88      0.88 o
  -1   4   3       34.57       30.64      1.52 o
   0   4   3      847.00      963.07     17.26 o
   1   4   3      668.12      754.85     13.81 o
   2   4   3       83.76       89.59      2.76 o
   3   4   3       11.58        7.75      1.28 o
   4   4   3      361.99      416.49      8.04 o
   5   4   3      198.60      195.11      5.97 o
   6   4   3       46.68       47.95      2.55 o
   8   4   3       52.88       48.45      5.21 o
   9   4   3        8.28        3.80      1.37 o
  10   4   3        6.04        5.60      1.62 o
  11   4   3       27.83       34.27      2.64 o
  12   4   3       36.70       34.76      2.74 o
  13   4   3        0.31       -1.52      1.52 o
  14   4   3        7.64        6.75      1.98 o
  15   4   3       10.22       11.70      1.94 o
  16   4   3       37.55       37.52      2.73 o
  17   4   3       34.97       31.11      2.59 o
  18   4   3       20.81       25.70      2.48 o
  19   4   3        0.71       -0.24      1.75 o
  20   4   3       10.77        6.58      2.05 o
  21   4   3        7.21        5.55      2.08 o
  22   4   3        4.23        2.79      1.92 o
  23   4   3        1.46        1.52      2.23 o
 -23   5   3        6.51       13.75      3.98 o
 -22   5   3       16.25       26.84      3.34 o
 -21   5   3       16.95       18.21      2.96 o
 -20   5   3        0.01        2.73      2.35 o
 -19   5   3       47.85       54.47      3.96 o
 -18   5   3        5.01        3.96      2.16 o
 -17   5   3        3.33        4.92      2.71 o
 -16   5   3        3.47        5.34      2.05 o
 -15   5   3       43.34       51.69      4.29 o
 -14   5   3        0.51        2.59      2.05 o
 -13   5   3      246.98      233.12      8.38 o
 -12   5   3       50.34       54.81      4.94 o
 -11   5   3      185.84      168.66      6.77 o
 -10   5   3      811.75      780.76     20.02 o
  -9   5   3      226.20      245.92      8.16 o
  -8   5   3      574.13      565.20     16.46 o
  -7   5   3     1101.01     1182.18     28.45 o
  -6   5   3      664.95      636.33     13.90 o
  -5   5   3        0.04       -0.60      0.96 o
  -4   5   3        0.15        0.49      0.70 o
  -3   5   3      232.47      256.95      6.59 o
  -2   5   3       42.96       56.22      3.25 o
  -1   5   3      347.96      350.74      8.35 o
   0   5   3      385.11      377.34      8.85 o
   1   5   3       15.79       17.35      1.98 o
   2   5   3        0.01       -0.76      0.76 o
   3   5   3      399.96      414.50      8.51 o
   4   5   3      734.58      770.57     16.38 o
   5   5   3      534.13      537.41     12.07 o
   6   5   3       70.11       74.42      3.51 o
   7   5   3     1405.87     1426.31     28.93 o
   8   5   3      392.62      416.95     10.07 o
   9   5   3       76.29       78.98      4.70 o
  10   5   3        3.05        2.56      1.74 o
  11   5   3       21.40       27.04      2.57 o
  12   5   3        9.42        7.29      2.57 o
  13   5   3       38.84       41.38      5.01 o
  14   5   3        0.05       -1.10      2.02 o
  15   5   3      141.79      141.98      6.47 o
  16   5   3       18.52       16.04      2.49 o
  17   5   3        0.62        3.07      2.07 o
  18   5   3        1.26        1.68      2.08 o
  19   5   3        0.52        1.20      2.39 o
  20   5   3        5.51        4.77      3.29 o
  21   5   3        0.28        0.49      2.12 o
  22   5   3        1.31        0.15      2.90 o
 -21   6   3        2.31       14.53      4.55 o
 -20   6   3       39.19       44.80      4.90 o
 -19   6   3       67.00       91.11      6.42 o
 -18   6   3        0.73        0.18      2.64 o
 -17   6   3        3.88        5.42      2.90 o
 -16   6   3        0.43        1.76      2.53 o
 -15   6   3       12.00        8.49      2.81 o
 -14   6   3        0.07        1.79      2.33 o
 -13   6   3       50.23       55.44      4.50 o
 -12   6   3        0.40       -0.51      2.04 o
 -11   6   3       53.37       56.96      4.33 o
 -10   6   3       34.91       27.96      3.29 o
  -9   6   3       65.06       61.83      6.12 o
  -8   6   3      104.26       99.05      6.96 o
  -7   6   3       66.47       52.89      3.76 o
  -6   6   3       67.88       67.58      4.07 o
  -5   6   3        0.71        1.93      1.81 o
  -4   6   3      142.43      141.54      5.56 o
  -3   6   3        0.34        0.50      1.39 o
  -2   6   3      107.61       99.39      5.40 o
  -1   6   3       81.99       85.37      3.79 o
   0   6   3      282.43      288.47      7.55 o
   1   6   3      118.56      128.37      4.64 o
   2   6   3      248.30      218.87      6.33 o
   3   6   3      106.66      101.05      5.16 o
   4   6   3       95.60       98.97      5.10 o
   5   6   3       23.40       19.94      2.72 o
   6   6   3       63.53       68.00      4.44 o
   7   6   3        7.73        5.54      2.87 o
   8   6   3      130.13      121.33      5.77 o
   9   6   3       74.22       65.44      5.52 o
  10   6   3       77.82       71.20      4.74 o
  11   6   3        1.99       -0.37      1.96 o
  12   6   3       48.91       41.60      3.99 o
  13   6   3        2.83        0.89      2.24 o
  14   6   3        0.15       -0.78      2.28 o
  15   6   3       31.05       33.32      3.34 o
  16   6   3       66.16       64.89      4.39 o
  17   6   3        5.14        7.82      2.59 o
  18   6   3        6.33        6.22      2.51 o
  19   6   3       11.86       13.41      2.55 o
  20   6   3        1.39        0.06      2.19 o
 -18   7   3       17.69       18.78      4.52 o
 -17   7   3        0.01        0.76      3.24 o
 -16   7   3        2.12        7.04      3.07 o
 -15   7   3       32.21       40.44      4.50 o
 -14   7   3       34.01       36.74      4.17 o
 -13   7   3        3.20        2.26      2.58 o
 -12   7   3        5.87        9.16      2.74 o
 -11   7   3        0.22       -0.92      2.17 o
 -10   7   3       36.63       39.42      3.88 o
  -9   7   3        9.95       16.89      3.59 o
  -8   7   3       35.03       42.56      3.74 o
  -7   7   3        0.00       -1.46      1.91 o
  -6   7   3        4.38        6.11      2.77 o
  -5   7   3        0.59        5.32      4.19 o
  -4   7   3       11.11       11.72      4.77 o
  -3   7   3        5.68        7.82      2.68 o
  -2   7   3        6.42       10.47      2.86 o
  -1   7   3      171.35      157.60      6.98 o
   0   7   3       57.04       51.42      3.92 o
   1   7   3       18.57       16.75      3.58 o
   2   7   3       14.04        9.55      1.58 o
   3   7   3        8.62        9.23      1.64 o
   4   7   3        1.30        0.45      1.37 o
   5   7   3        0.65        1.24      1.57 o
   6   7   3        5.11        2.84      2.31 o
   7   7   3       15.40       17.18      2.49 o
   8   7   3        1.90        1.23      1.93 o
   9   7   3       18.58       22.84      3.88 o
  10   7   3        0.86        4.03      2.20 o
  11   7   3       22.22       23.02      3.28 o
  12   7   3        0.13        0.60      2.17 o
  13   7   3        2.58        3.57      2.44 o
  14   7   3        2.01       -1.83      2.17 o
  15   7   3       23.79       30.57      3.85 o
  16   7   3        0.02       -0.56      2.75 o
  17   7   3        0.28        2.81      2.83 o
 -15   8   3        0.00       -3.37      4.68 o
 -14   8   3        3.66        5.78      3.67 o
 -13   8   3        3.36        5.02      3.36 o
 -12   8   3        6.47        5.32      3.44 o
 -11   8   3        0.28        1.73      5.70 o
 -10   8   3        1.81        3.65      3.05 o
  -9   8   3       17.94       14.97      6.31 o
  -8   8   3        2.90        0.99      4.73 o
  -7   8   3       19.21       28.13      6.67 o
  -6   8   3        0.90       -2.74      4.14 o
  -5   8   3       11.53       14.69      5.42 o
  -4   8   3        4.19        4.07      4.43 o
  -3   8   3        0.58       -1.19      3.83 o
  -2   8   3       18.08       28.24      6.35 o
  -1   8   3       35.72       30.65      4.36 o
   0   8   3        7.03        7.29      3.02 o
   1   8   3        0.21        9.37      3.08 o
   2   8   3       10.12        9.04      3.17 o
   3   8   3        3.39        2.20      2.77 o
   4   8   3        0.03       -0.53      1.66 o
   5   8   3        2.91        4.47      1.99 o
   6   8   3        1.25        0.05      1.80 o
   7   8   3        0.97        0.76      1.97 o
   8   8   3        4.21        1.36      2.18 o
   9   8   3       33.05       37.32      3.78 o
  10   8   3       43.51       41.03      4.09 o
  11   8   3        3.12        1.17      2.40 o
  12   8   3        1.84        3.95      3.11 o
  13   8   3        8.33       12.11      3.06 o
  -9   9   3       14.55       14.95      6.43 o
  -8   9   3        7.11       10.41      5.98 o
  -7   9   3        2.26       17.02      6.20 o
  -6   9   3        2.49       16.84      6.06 o
  -5   9   3       28.17       33.24      7.47 o
  -4   9   3        0.64        5.02      5.32 o
  -3   9   3        0.31        4.57      5.08 o
  -2   9   3        0.02        4.07      5.30 o
  -1   9   3       19.57       13.42      5.95 o
   0   9   3       10.03       12.68      5.51 o
   2   9   3        2.10        7.82      5.38 o
   3   9   3       15.17       16.60      6.03 o
   4   9   3       34.00       38.74      7.70 o
   5   9   3        0.87        5.88      5.36 o
   6   9   3        3.83        2.80      2.44 o
   7   9   3       18.42       20.38      7.40 o
   8   9   3        0.87        4.70      2.99 o
 -27   0   4       23.13       20.83      4.31 o
 -26   0   4        8.80        9.64      3.61 o
 -25   0   4       21.54       24.12      3.09 o
 -24   0   4        6.48       -0.84      2.18 o
 -23   0   4        3.83        6.38      3.42 o
 -22   0   4        5.79        7.95      2.30 o
 -21   0   4       18.79       19.89      2.87 o
 -20   0   4        5.01        4.33      2.02 o
 -19   0   4      363.68      326.09      8.90 o
 -18   0   4      405.87      356.90      9.34 o
 -17   0   4      190.13      178.81      5.75 o
 -16   0   4       10.40       17.58      2.31 o
 -15   0   4      808.34      727.16     14.46 o
 -14   0   4     1034.72      924.78     20.41 o
 -13   0   4        5.26        2.58      0.62 o
 -12   0   4      104.98      104.31      2.82 o
 -11   0   4      752.33      751.71     13.26 o
 -10   0   4        9.25        9.72      0.98 o
  -9   0   4        4.72        5.29      0.92 o
  -8   0   4     2076.72     2254.70     41.27 o
  -7   0   4      512.02      431.83      8.44 o
  -6   0   4       27.61       31.36      1.62 o
  -5   0   4     1001.89     1060.52     24.61 o
  -4   0   4      378.88      346.72      7.95 o
  -3   0   4      604.38      583.80     12.95 o
  -2   0   4        2.70        1.34      0.78 o
  -1   0   4      351.51      305.84      9.00 o
   0   0   4    15822.56    15102.54    535.39 o
   1   0   4     3584.95     3538.79     87.08 o
   3   0   4     5535.53     5640.98    116.39 o
   4   0   4     3340.00     3278.96     67.96 o
   6   0   4        0.46       -0.13      0.50 o
   7   0   4      801.14      836.47     18.01 o
   8   0   4      494.17      494.36     11.12 o
   9   0   4     2021.36     1942.85     35.95 o
  10   0   4       27.72       16.87      1.45 o
  11   0   4      459.57      490.80     10.08 o
  12   0   4      189.06      197.94      4.97 o
  13   0   4      529.42      534.81     11.04 o
  14   0   4      372.28      408.62      9.90 o
  15   0   4        3.25        2.69      1.48 o
  16   0   4      112.80      121.35      6.14 o
  17   0   4       27.61       30.33      2.33 o
  18   0   4      135.88      159.58      9.74 o
  19   0   4      145.10      154.69      5.53 o
  20   0   4      222.27      233.06      7.23 o
  21   0   4        0.00        4.33      2.22 o
  22   0   4       87.75       95.95      8.15 o
  23   0   4       25.83       29.06      3.18 o
  24   0   4        7.19        5.39      4.33 o
  25   0   4        8.53        7.09      3.85 o
 -26   1   4        4.69        0.97      2.52 o
 -25   1   4        2.90        3.88      2.04 o
 -24   1   4        1.57        3.95      2.30 o
 -23   1   4       18.55       19.62      2.19 o
 -22   1   4       16.79       17.73      2.09 o
 -21   1   4        4.80        5.85      1.71 o
 -20   1   4       10.33        7.66      1.78 o
 -19   1   4       43.82       41.82      2.04 o
 -18   1   4      146.44      145.89      3.54 o
 -17   1   4      135.36      125.46      3.01 o
 -16   1   4      399.62      379.65      6.00 o
 -15   1   4      984.29      968.49     13.42 o
 -14   1   4       48.05       51.97      2.19 o
 -13   1   4       64.12       57.10      2.03 o
 -12   1   4       34.01       35.99      1.23 o
 -11   1   4       27.92       24.59      1.05 o
 -10   1   4      280.31      329.32      5.71 o
  -9   1   4      106.94      100.60      2.17 o
  -8   1   4     2943.44     3275.36     49.74 o
  -7   1   4      557.64      614.06      9.79 o
  -6   1   4     1048.14     1053.53     18.14 o
  -5   1   4        0.95        2.36      0.47 o
  -4   1   4     1739.43     1701.40     28.64 o
  -3   1   4        7.97        9.24      0.79 o
  -2   1   4     3112.65     2990.56     85.98 o
  -1   1   4     8238.94     6396.63    935.58 o
   0   1   4      779.09      719.05     20.22 o
   1   1   4     1564.19     1495.99     41.07 o
   2   1   4     1967.07     1239.61     43.83 o
   3   1   4     2260.56     2127.75    143.81 o
   4   1   4     1199.70     1144.40     31.82 o
   5   1   4      140.89      139.34      4.20 o
   6   1   4       13.66       11.14      0.82 o
   7   1   4       38.29       41.55      1.88 o
   8   1   4      737.38      736.24     11.83 o
   9   1   4      332.91      331.84      5.93 o
  10   1   4       67.10       56.93      1.65 o
  11   1   4     1138.53     1156.58     18.20 o
  12   1   4      143.30      155.58      3.68 o
  13   1   4      651.30      669.67     10.89 o
  14   1   4       94.58       90.36      2.28 o
  15   1   4       56.24       58.62      1.92 o
  16   1   4        2.12        2.61      1.10 o
  17   1   4        2.46        3.90      1.22 o
  18   1   4       49.75       49.79      3.47 o
  19   1   4       18.13       18.76      1.90 o
  20   1   4       47.53       42.60      2.68 o
  21   1   4       35.27       38.82      2.63 o
  22   1   4        0.43        5.32      1.98 o
  23   1   4        2.77        1.76      1.97 o
  24   1   4        0.38        0.89      1.99 o
  25   1   4        3.26        0.48      2.49 o
 -26   2   4        0.54        0.28      2.74 o
 -25   2   4        0.37       -2.30      2.66 o
 -24   2   4       29.96       32.54      3.94 o
 -23   2   4        0.45        0.63      2.42 o
 -22   2   4       14.17       20.19      2.90 o
 -21   2   4        0.25       -1.46      1.46 o
 -20   2   4        4.94        7.13      1.66 o
 -19   2   4        0.02        0.97      1.27 o
 -18   2   4       14.51       14.08      1.55 o
 -17   2   4        0.87        0.87      1.12 o
 -16   2   4        0.05       -0.55      1.09 o
 -15   2   4        2.32        2.59      1.14 o
 -14   2   4       11.25       12.48      1.32 o
 -13   2   4       46.95       48.76      1.98 o
 -12   2   4        0.51        0.08      0.68 o
 -11   2   4        7.55        6.71      0.88 o
 -10   2   4       10.51        9.27      1.08 o
  -9   2   4      226.29      185.48      3.55 o
  -8   2   4        5.20        2.28      0.67 o
  -7   2   4      130.02      169.38      2.99 o
  -6   2   4     3388.40     3546.93     49.95 o
  -5   2   4      516.29      515.20      8.74 o
  -4   2   4       11.94        7.85      0.64 o
  -3   2   4        0.23        0.40      0.30 o
  -2   2   4      487.73      509.49      9.67 o
  -1   2   4       19.66       19.11      1.17 o
   0   2   4      114.88      123.03      4.16 o
   1   2   4     2117.63     2167.68     46.17 o
   2   2   4      647.43      680.81     13.19 o
   3   2   4      427.73      488.67     16.25 o
   4   2   4        4.55        6.54      1.14 o
   5   2   4      489.95      523.21     14.47 o
   6   2   4      223.87      219.71      5.15 o
   7   2   4       59.20       58.84      2.15 o
   8   2   4      257.20      269.55      4.88 o
   9   2   4      112.15      118.69      2.79 o
  10   2   4      730.79      760.50     11.33 o
  11   2   4       32.75       35.61      1.51 o
  12   2   4      203.03      206.82      3.94 o
  13   2   4       67.34       62.70      2.87 o
  14   2   4       53.65       52.77      2.25 o
  15   2   4       32.01       28.48      1.81 o
  16   2   4       41.25       40.54      2.15 o
  17   2   4       36.97       33.43      2.07 o
  18   2   4        2.23        1.29      1.43 o
  19   2   4        0.28        2.76      1.56 o
  20   2   4       20.06       20.80      1.80 o
  21   2   4       14.14       14.55      2.08 o
  22   2   4        0.58       -2.08      2.08 o
  23   2   4        2.36        3.56      2.45 o
  24   2   4        4.26        3.60      2.51 o
  25   2   4        0.00        0.14      3.67 o
 -25   3   4       12.39        8.62      3.03 o
 -24   3   4       12.60       18.16      3.35 o
 -23   3   4        3.57        2.52      2.56 o
 -22   3   4        3.52        4.34      2.46 o
 -21   3   4        1.50        4.87      4.90 o
 -20   3   4        4.61        1.82      1.87 o
 -19   3   4        7.79        7.53      1.82 o
 -18   3   4        1.06       -0.06      1.53 o
 -17   3   4      117.03      111.23      3.85 o
 -16   3   4      109.30       90.75      3.76 o
 -15   3   4      104.62       96.58      3.51 o
 -14   3   4       14.82       18.04      1.73 o
 -13   3   4      240.72      236.40      5.03 o
 -12   3   4      370.40      365.03      7.61 o
 -11   3   4      402.82      389.01      7.91 o
 -10   3   4       17.44       15.97      1.39 o
  -9   3   4      270.65      311.24      6.38 o
  -8   3   4       90.76       79.28      2.44 o
  -7   3   4        0.04       -0.17      0.61 o
  -6   3   4       40.86       38.08      1.54 o
  -5   3   4      502.99      639.24     11.52 o
  -4   3   4       56.51       64.05      2.09 o
  -3   3   4       38.26       41.63      2.69 o
  -2   3   4       55.36       87.96      3.11 o
  -1   3   4      534.46      655.13     11.55 o
   0   3   4     1471.61     1504.30     25.59 o
   1   3   4      218.05      258.30      5.12 o
   2   3   4      709.57      779.21     13.67 o
   3   3   4       12.32       21.86      1.96 o
   4   3   4        0.49        0.86      0.94 o
   5   3   4      180.47      166.03      5.10 o
   6   3   4      135.46      153.52      5.84 o
   7   3   4      250.76      287.34      7.89 o
   8   3   4      418.75      439.74     11.23 o
   9   3   4       35.44       33.93      2.56 o
  10   3   4       71.03       70.98      3.02 o
  11   3   4       51.88       60.77      4.10 o
  12   3   4        8.23        3.43      1.79 o
  13   3   4       27.61       30.88      2.43 o
  14   3   4       11.07        6.93      1.58 o
  15   3   4       14.87       13.64      1.88 o
  16   3   4        9.92        7.92      1.83 o
  17   3   4        0.26        0.47      1.52 o
  18   3   4        9.49       10.12      1.84 o
  19   3   4       32.69       34.99      3.14 o
  20   3   4       16.04       12.17      1.99 o
  21   3   4        2.67        0.92      1.74 o
  22   3   4        1.45       -1.30      1.78 o
  23   3   4        0.60        1.41      2.46 o
  24   3   4        8.91       10.79      3.32 o
 -24   4   4        0.00       -1.97      3.28 o
 -23   4   4        1.00        0.87      2.68 o
 -22   4   4        1.34        4.97      2.27 o
 -21   4   4       20.25       22.51      2.45 o
 -20   4   4        0.26        0.80      1.86 o
 -19   4   4        2.13        4.51      3.12 o
 -18   4   4       25.16       19.47      4.62 o
 -17   4   4       42.70       43.89      3.24 o
 -16   4   4        4.63        4.85      1.96 o
 -15   4   4      118.80      111.52      4.58 o
 -14   4   4       80.70       84.73      5.17 o
 -13   4   4      274.05      268.24      7.33 o
 -12   4   4      123.27      111.59      4.29 o
 -11   4   4       62.10       56.71      3.09 o
 -10   4   4      208.27      209.08      5.83 o
  -9   4   4       11.25       13.91      2.35 o
  -8   4   4        5.61        4.87      1.53 o
  -7   4   4      107.37      110.83      2.93 o
  -6   4   4      262.45      262.82      5.43 o
  -5   4   4      180.33      189.83      3.97 o
  -4   4   4      292.30      323.34      6.47 o
  -3   4   4       28.28       42.89      1.85 o
  -2   4   4       43.17       48.89      2.22 o
  -1   4   4       12.91       14.43      1.34 o
   0   4   4      118.79      127.90      3.09 o
   1   4   4        0.41       -0.74      0.74 o
   2   4   4      186.03      199.38      4.36 o
   3   4   4        2.36        0.87      0.67 o
   4   4   4       33.17       31.46      2.31 o
   5   4   4      104.09      110.41      4.25 o
   6   4   4       63.88       63.45      3.47 o
   7   4   4      344.64      383.82     12.29 o
   8   4   4      122.45      124.77     12.44 o
   9   4   4      331.48      341.46      9.52 o
  10   4   4      121.27      132.84      5.35 o
  11   4   4       75.96       69.11      5.36 o
  12   4   4        7.44        6.59      1.84 o
  13   4   4        0.22        0.03      1.62 o
  14   4   4       33.92       32.71      2.40 o
  15   4   4        0.97       -1.49      1.52 o
  16   4   4       21.90       19.23      2.25 o
  17   4   4       79.87       68.10      3.51 o
  18   4   4       16.67       22.65      2.52 o
  19   4   4       28.68       26.59      2.62 o
  20   4   4        3.71        1.61      1.93 o
  21   4   4        0.04       -0.11      2.01 o
  22   4   4        3.58        2.58      2.88 o
  23   4   4       10.62        7.68      2.32 o
 -23   5   4       12.37       17.69      4.15 o
 -22   5   4        2.33        2.73      2.52 o
 -21   5   4        1.18       -0.94      3.11 o
 -20   5   4        9.23        7.61      2.48 o
 -19   5   4       14.86       20.69      2.87 o
 -18   5   4        9.16       11.85      2.56 o
 -17   5   4        0.42       -1.14      1.87 o
 -16   5   4        4.02        0.78      2.70 o
 -15   5   4        1.59        0.67      1.88 o
 -14   5   4        5.27        7.32      2.03 o
 -13   5   4        6.92        7.39      2.53 o
 -12   5   4       25.01       16.03      3.26 o
 -11   5   4        4.80        5.74      2.23 o
 -10   5   4        3.07        5.60      2.50 o
  -9   5   4        0.29        1.40      2.05 o
  -8   5   4      164.48      153.16      6.10 o
  -7   5   4        0.00        0.06      2.99 o
  -6   5   4       49.05       46.69      2.44 o
  -5   5   4       27.18       31.72      2.19 o
  -4   5   4       41.26       45.68      2.65 o
  -3   5   4      273.77      246.88     12.14 o
  -2   5   4      318.31      330.24      7.98 o
  -1   5   4       44.03       36.63      2.38 o
   0   5   4        3.54        2.89      1.36 o
   1   5   4      119.67      129.49      4.37 o
   2   5   4       20.90       21.43      2.02 o
   3   5   4      283.93      255.77      5.89 o
   4   5   4       24.31       26.14      2.18 o
   5   5   4        0.80       -1.34      1.34 o
   6   5   4        6.28        2.38      1.58 o
   7   5   4      363.72      323.13      9.69 o
   8   5   4       33.95       33.48      3.12 o
   9   5   4       29.27       33.18      3.24 o
  10   5   4       48.15       48.98      3.94 o
  11   5   4        6.74        6.03      1.94 o
  12   5   4       10.19       11.38      2.19 o
  13   5   4        0.10       -1.78      2.23 o
  14   5   4       53.22       46.87      4.09 o
  15   5   4        0.08       -1.35      3.61 o
  16   5   4        0.96        0.13      1.97 o
  17   5   4        0.76       -1.41      1.91 o
  18   5   4       15.26       15.74      2.66 o
  19   5   4       16.43       14.66      2.77 o
  20   5   4        9.24        5.49      2.51 o
  21   5   4        9.37        5.63      2.33 o
 -21   6   4        6.71        9.24      3.25 o
 -20   6   4       15.62       18.77      3.20 o
 -19   6   4        0.59        1.73      2.93 o
 -18   6   4        9.44        6.04      3.01 o
 -17   6   4       18.42       20.35      3.53 o
 -16   6   4        5.28        2.98      2.55 o
 -15   6   4        2.10        0.43      2.27 o
 -14   6   4        9.40        4.85      2.53 o
 -13   6   4        4.82        6.99      2.59 o
 -12   6   4        0.01        0.98      2.15 o
 -11   6   4       17.47       17.17      2.85 o
 -10   6   4        8.30        9.72      3.65 o
  -9   6   4        9.94        8.20      3.44 o
  -8   6   4      157.52      152.42      6.32 o
  -7   6   4        2.36        3.70      2.00 o
  -6   6   4        2.67        4.31      2.50 o
  -5   6   4        0.06       -2.44      2.44 o
  -4   6   4       22.21       19.37      2.40 o
  -3   6   4        0.06       -0.40      1.35 o
  -2   6   4       67.09       69.89      3.53 o
  -1   6   4       83.57       91.59      4.43 o
   0   6   4       98.75      112.65      4.41 o
   1   6   4      194.46      186.35      5.78 o
   2   6   4        0.44        1.04      2.53 o
   3   6   4       39.85       39.64      3.04 o
   4   6   4        6.43        7.44      2.52 o
   5   6   4       35.11       39.56      3.47 o
   6   6   4       97.72       83.09      4.79 o
   7   6   4        4.08        1.41      2.52 o
   8   6   4        0.79        2.87      2.57 o
   9   6   4       30.10       29.06      4.21 o
  10   6   4        0.02       -0.09      1.99 o
  11   6   4       19.69       19.43      2.95 o
  12   6   4       13.52       10.70      2.65 o
  13   6   4        2.29        4.33      2.43 o
  14   6   4        0.20        4.35      2.42 o
  15   6   4       39.52       40.22      4.24 o
  16   6   4       15.84       19.43      3.70 o
  17   6   4       15.31       17.27      3.46 o
  18   6   4       10.63       12.00      2.43 o
  19   6   4        0.40        1.89      2.15 o
 -18   7   4       13.66       16.96      3.81 o
 -17   7   4       29.64       37.68      6.47 o
 -16   7   4        0.27        2.55      3.29 o
 -15   7   4        0.04        2.88      3.38 o
 -14   7   4       19.68       27.35      7.31 o
 -13   7   4       17.53       23.73      3.62 o
 -12   7   4        0.55       -2.18      2.18 o
 -11   7   4       39.16       45.72      4.19 o
 -10   7   4       21.23       10.51      2.64 o
  -9   7   4        0.33        2.00      3.08 o
  -8   7   4        1.59        5.13      2.96 o
  -7   7   4       64.61       57.39      6.88 o
  -6   7   4       66.11       64.00      5.38 o
  -5   7   4       14.11       17.28      3.25 o
  -4   7   4        0.85       -1.95      2.26 o
  -3   7   4       35.94       43.35      4.44 o
  -2   7   4        0.85       -1.44      1.76 o
  -1   7   4       27.47       29.38      3.14 o
   0   7   4      121.86      118.39      5.58 o
   1   7   4        0.26        2.57      2.09 o
   2   7   4        9.90       11.70      2.78 o
   3   7   4       97.40       94.08      5.11 o
   4   7   4       38.30       36.31      2.58 o
   5   7   4        6.05        8.11      2.68 o
   6   7   4       80.99       95.19      4.82 o
   7   7   4        0.01       -3.05      3.32 o
   8   7   4        0.59        1.35      2.84 o
   9   7   4       33.49       35.00      3.53 o
  10   7   4       14.85       16.57      2.96 o
  11   7   4       39.36       43.83      4.36 o
  12   7   4        8.79        7.68      2.60 o
  13   7   4        0.46        2.77      2.36 o
  14   7   4        0.33        0.51      2.37 o
  15   7   4        3.07       -0.34      2.47 o
  16   7   4        0.59        1.99      2.60 o
  17   7   4        0.24       -0.90      2.64 o
 -14   8   4       11.69       18.33     11.45 o
 -13   8   4        5.78        8.96      3.69 o
 -12   8   4        0.03       -3.23      3.48 o
 -11   8   4       25.85       25.98      7.32 o
 -10   8   4        0.48        0.78      4.98 o
  -9   8   4        4.49        7.86      5.64 o
  -8   8   4        0.00       -0.36      4.32 o
  -7   8   4        0.81       14.59      5.66 o
  -6   8   4        0.00        1.43      4.54 o
  -5   8   4       22.13       27.96      6.69 o
  -4   8   4       19.69       21.23      6.14 o
  -3   8   4       37.39       50.20      7.99 o
  -2   8   4        6.72        8.68      4.85 o
  -1   8   4       29.22       34.07      4.46 o
   0   8   4        4.68        9.29      2.62 o
   1   8   4        2.26        0.29      2.13 o
   2   8   4        2.49        0.24      2.21 o
   3   8   4        6.84        9.12      3.41 o
   4   8   4        1.91        1.92      1.77 o
   5   8   4       18.16       17.88      3.28 o
   6   8   4        6.73       11.06      2.37 o
   7   8   4        4.84        2.70      4.77 o
   8   8   4        5.58        4.97      2.31 o
   9   8   4        0.21        2.64      2.24 o
  10   8   4        1.06        0.12      2.28 o
  11   8   4        0.05       -0.67      2.29 o
  12   8   4        0.12        1.81      2.50 o
  13   8   4        0.04        1.92      2.65 o
  -9   9   4       18.77       28.52      7.71 o
  -8   9   4        0.89       16.72      6.86 o
  -7   9   4       13.28       14.13      6.63 o
  -6   9   4       21.82       22.39      6.96 o
  -5   9   4       18.53       17.90      6.48 o
  -4   9   4       13.47       25.21      6.85 o
  -3   9   4        0.73       10.03      5.45 o
  -2   9   4        9.79       11.37      5.80 o
  -1   9   4       13.00       21.82      6.43 o
   0   9   4       11.12       14.69      5.98 o
   2   9   4        2.74        6.42      5.08 o
   3   9   4        1.89        0.93      4.48 o
   4   9   4       34.38       46.66      8.22 o
   5   9   4        3.71        5.43      2.39 o
   6   9   4        3.02        3.81      2.32 o
   7   9   4       11.48       10.44      2.73 o
 -26   1   5        2.76        7.08      2.33 o
 -25   1   5       27.48       27.85      2.57 o
 -24   1   5       22.02       20.91      2.35 o
 -23   1   5        0.39        3.12      1.79 o
 -22   1   5       12.69       12.64      1.96 o
 -21   1   5       18.46       21.18      2.10 o
 -20   1   5      165.00      170.35      4.62 o
 -19   1   5       21.93       17.55      1.94 o
 -18   1   5       29.68       35.68      2.26 o
 -17   1   5       45.38       40.23      2.16 o
 -16   1   5      411.16      385.01      7.10 o
 -15   1   5       49.88       58.50      2.21 o
 -14   1   5      202.51      201.59      4.99 o
 -13   1   5        4.85        3.66      1.22 o
 -12   1   5        0.44       -0.33      0.47 o
 -11   1   5      374.98      408.29      7.00 o
 -10   1   5       25.97       24.19      1.09 o
  -9   1   5      178.31      161.77      2.83 o
  -8   1   5     2666.16     2886.83     37.92 o
  -7   1   5      151.72      157.52      2.67 o
  -6   1   5       29.08       19.09      1.20 o
  -5   1   5      216.80      204.07      3.95 o
  -4   1   5       70.97       75.82      1.92 o
  -3   1   5      199.90      222.64      4.80 o
  -2   1   5      452.21      415.80      9.48 o
  -1   1   5     5550.15     5277.88    148.93 o
   0   1   5     1459.81     1391.21     30.17 o
   2   1   5     1152.74     1095.54     28.89 o
   3   1   5      469.57      499.28     17.90 o
   4   1   5     1129.88     1149.50     21.99 o
   5   1   5      778.70      752.25     12.97 o
   6   1   5     1918.03     1942.91     29.25 o
   7   1   5      446.72      419.80      6.99 o
   8   1   5      137.26      129.43      2.69 o
   9   1   5        0.10       -0.20      0.74 o
  10   1   5        0.29       -0.44      0.44 o
  11   1   5       69.33       67.34      2.63 o
  12   1   5       15.19       14.37      1.20 o
  13   1   5       16.82       18.29      1.17 o
  14   1   5       49.40       45.86      1.64 o
  15   1   5        2.10        1.55      1.16 o
  16   1   5       84.73       97.70      3.10 o
  17   1   5       21.15       21.80      1.88 o
  18   1   5        6.38        7.48      1.81 o
  19   1   5       20.84       20.67      1.97 o
  20   1   5       65.67       66.47      3.22 o
  21   1   5       67.47       68.36      6.45 o
  22   1   5       20.46       23.00      2.44 o
  23   1   5        0.19       -1.17      1.96 o
  24   1   5        0.34       -1.93      2.03 o
  25   1   5        0.02        0.64      2.35 o
 -26   2   5        4.38        0.70      2.91 o
 -25   2   5       10.31        9.53      3.07 o
 -24   2   5        0.15        0.06      2.59 o
 -23   2   5        0.48        1.90      2.43 o
 -22   2   5       15.00       17.33      2.70 o
 -21   2   5       24.29       23.14      2.31 o
 -20   2   5        7.12        8.18      1.70 o
 -19   2   5        2.97        0.32      1.57 o
 -18   2   5       42.70       38.27      2.07 o
 -17   2   5       39.45       33.57      2.58 o
 -16   2   5        6.30        4.23      1.24 o
 -15   2   5       10.33        9.57      1.41 o
 -14   2   5      811.55      785.70     12.03 o
 -13   2   5     1576.38     1610.56     23.28 o
 -12   2   5      735.10      740.70     11.99 o
 -11   2   5       13.43       14.43      1.29 o
 -10   2   5        3.41        0.79      0.74 o
  -9   2   5       34.86       37.82      1.26 o
  -8   2   5        6.88        8.28      0.71 o
  -7   2   5      157.95      155.39      3.07 o
  -6   2   5      808.32      828.10     13.08 o
  -5   2   5      363.17      372.95      6.21 o
  -4   2   5       74.16       74.03      1.76 o
  -3   2   5      246.80      256.37      5.37 o
  -2   2   5       33.60       29.37      1.27 o
  -1   2   5     1372.71     1373.60     25.48 o
   0   2   5      141.37      109.11      3.97 o
   1   2   5       31.76       21.54      1.22 o
   2   2   5      784.87      778.35     13.60 o
   3   2   5      997.22      946.24     20.98 o
   4   2   5      894.65      960.16     31.51 o
   5   2   5        5.85        4.58      0.92 o
   6   2   5      885.26      892.70     17.45 o
   7   2   5     1115.82     1097.72     21.30 o
   8   2   5       66.89       75.79      3.19 o
   9   2   5      141.24      167.58      3.59 o
  10   2   5       85.83       86.09      2.29 o
  11   2   5        7.45       11.90      1.15 o
  12   2   5        5.07        4.72      1.07 o
  13   2   5       25.67       27.07      1.57 o
  14   2   5        4.79        4.59      1.33 o
  15   2   5       65.48       68.09      2.59 o
  16   2   5       48.05       56.43      2.50 o
  17   2   5        2.32        1.73      1.40 o
  18   2   5       24.08       25.92      1.99 o
  19   2   5       27.80       22.78      2.03 o
  20   2   5       42.92       38.39      2.41 o
  21   2   5       11.43        7.48      1.98 o
  22   2   5        2.60        0.87      2.29 o
  23   2   5        0.53       -2.29      2.29 o
  24   2   5        4.76        0.78      2.86 o
 -25   3   5        0.72        5.16      2.89 o
 -24   3   5       18.67       24.35      3.46 o
 -23   3   5       10.66        9.16      2.87 o
 -22   3   5       25.07       24.42      3.26 o
 -21   3   5        5.02        9.52      2.54 o
 -20   3   5       22.91       23.36      2.54 o
 -19   3   5        7.90       13.15      2.12 o
 -18   3   5       13.81       14.76      1.97 o
 -17   3   5      192.99      172.63      4.83 o
 -16   3   5        3.57        4.80      1.64 o
 -15   3   5       12.92        9.81      1.73 o
 -14   3   5       22.92       22.92      2.38 o
 -13   3   5       27.41       31.38      1.78 o
 -12   3   5       33.15       37.39      2.64 o
 -11   3   5      282.65      280.78      5.67 o
 -10   3   5        5.08        4.03      1.08 o
  -9   3   5       31.01       31.95      1.71 o
  -8   3   5       11.17       10.86      0.91 o
  -7   3   5      226.24      257.53      5.44 o
  -6   3   5       12.54        6.67      0.81 o
  -5   3   5     1142.85     1131.39     29.63 o
  -4   3   5       20.73       13.59      2.73 o
  -3   3   5     2564.85     2695.83     57.96 o
  -2   3   5     1880.19     2152.88     40.70 o
  -1   3   5      101.65       97.81      2.53 o
   0   3   5      421.25      495.91      9.06 o
   1   3   5        0.08        1.18      0.91 o
   2   3   5      953.26     1040.59     20.66 o
   3   3   5       55.23       63.93      5.79 o
   4   3   5       15.26       11.99      1.51 o
   5   3   5       22.96       25.24      1.99 o
   6   3   5      109.92       99.10     11.55 o
   7   3   5       83.06       71.07      4.04 o
   8   3   5      284.96      289.22      7.17 o
   9   3   5       80.76       76.62      2.66 o
  10   3   5       44.51       47.58      2.02 o
  11   3   5      121.05      119.70      4.03 o
  12   3   5       11.48       15.46      1.33 o
  13   3   5       19.88       15.55      1.52 o
  14   3   5        1.84        1.24      1.47 o
  15   3   5        3.85        3.64      1.61 o
  16   3   5       14.52       14.54      2.01 o
  17   3   5        0.59        1.79      1.73 o
  18   3   5      114.86      114.39      4.18 o
  19   3   5       12.13       10.84      1.98 o
  20   3   5        8.69        7.41      1.90 o
  21   3   5        0.00       -0.97      1.99 o
  22   3   5        8.87       10.39      2.17 o
  23   3   5        0.01       -1.67      2.43 o
 -24   4   5        4.92        3.91      3.41 o
 -23   4   5       25.58       27.74      3.69 o
 -22   4   5        2.33        2.81      2.23 o
 -21   4   5        3.16        1.56      2.17 o
 -20   4   5       16.72       17.60      2.62 o
 -19   4   5        4.85        9.10      2.28 o
 -18   4   5        0.41        2.85      1.86 o
 -17   4   5        4.97        4.77      1.97 o
 -16   4   5      105.20      102.68      7.50 o
 -15   4   5      105.91      101.93      4.40 o
 -14   4   5       38.50       43.45      3.12 o
 -13   4   5       42.54       31.29      3.10 o
 -12   4   5        0.22       -0.41      1.67 o
 -11   4   5       99.87       99.71      4.09 o
 -10   4   5      210.81      185.69      5.49 o
  -9   4   5        0.09        0.21      1.41 o
  -8   4   5      249.04      235.75      6.21 o
  -7   4   5       21.15       22.78      1.26 o
  -6   4   5       15.52       16.71      1.29 o
  -5   4   5       11.46       10.83      1.08 o
  -4   4   5      137.99      159.93      4.37 o
  -3   4   5        4.16        4.78      1.14 o
  -2   4   5        0.00        2.40      1.04 o
  -1   4   5       89.18       86.70      2.40 o
   0   4   5      162.05      181.34      4.05 o
   1   4   5       90.76      103.92      4.45 o
   2   4   5      211.47      218.72      4.78 o
   3   4   5      245.20      240.38      8.14 o
   4   4   5        9.79        8.38      1.54 o
   5   4   5      227.02      213.35      9.80 o
   6   4   5      102.00      106.50      5.76 o
   7   4   5      139.85      140.02      6.48 o
   8   4   5      227.87      235.63      7.28 o
   9   4   5      951.87      923.85     22.18 o
  10   4   5        8.88       12.28      2.03 o
  11   4   5      150.88      145.84      5.79 o
  12   4   5        0.78        4.22      2.03 o
  13   4   5        0.07        0.05      1.93 o
  14   4   5       29.65       25.15      2.54 o
  15   4   5       21.24       18.55      2.17 o
  16   4   5        8.83       11.64      1.95 o
  17   4   5       27.73       31.50      2.68 o
  18   4   5      118.22      122.09      4.55 o
  19   4   5       35.70       38.78      3.04 o
  20   4   5        2.45        1.13      2.03 o
  21   4   5        0.13        0.60      2.02 o
  22   4   5        3.25        1.66      2.17 o
 -23   5   5       42.78       54.88      7.44 o
 -22   5   5        9.14        8.96      3.19 o
 -21   5   5        5.84        3.95      2.53 o
 -20   5   5        2.70        7.85      2.50 o
 -19   5   5        0.56        3.93      2.27 o
 -18   5   5       11.39       15.66      2.70 o
 -17   5   5       76.56       82.88      5.83 o
 -16   5   5        1.78       -1.71      1.71 o
 -15   5   5       17.88       14.55      3.45 o
 -14   5   5       20.41       19.92      2.46 o
 -13   5   5       63.59       50.62      3.32 o
 -12   5   5        1.92        1.72      1.74 o
 -11   5   5      194.48      185.41     10.04 o
 -10   5   5      401.17      367.09     11.12 o
  -9   5   5      135.66      142.83      6.10 o
  -8   5   5        2.74       -0.70      2.03 o
  -7   5   5        7.84       10.21      2.23 o
  -6   5   5        1.24        0.96      1.30 o
  -5   5   5      317.17      300.30      8.92 o
  -4   5   5      222.29      262.07      7.46 o
  -3   5   5        0.52        0.31      1.23 o
  -2   5   5      120.45      137.25      4.45 o
  -1   5   5       85.09       63.54      3.63 o
   0   5   5        9.19       10.89      1.69 o
   1   5   5       98.02      105.79      3.98 o
   2   5   5      152.78      162.66      5.08 o
   3   5   5       53.45       60.95      3.71 o
   4   5   5       14.36       18.65      2.24 o
   5   5   5       81.10       87.60      5.12 o
   6   5   5      358.95      385.09     10.68 o
   7   5   5      104.86      102.75      4.83 o
   8   5   5        8.54       13.56      2.68 o
   9   5   5      270.98      285.04      9.11 o
  10   5   5      352.77      369.69     11.08 o
  11   5   5      104.16      101.96      5.57 o
  12   5   5       56.88       63.97      3.80 o
  13   5   5        0.08       -0.02      1.89 o
  14   5   5       29.63       28.14      4.55 o
  15   5   5       46.55       47.56      4.27 o
  16   5   5        3.88        1.73      2.08 o
  17   5   5       33.64       27.02      3.04 o
  18   5   5        0.14        0.67      2.34 o
  19   5   5        0.00        1.11      2.21 o
  20   5   5        0.17       -0.42      2.36 o
  21   5   5        0.26       -0.59      2.40 o
 -20   6   5       15.53       18.87      3.18 o
 -19   6   5       16.35       18.23      3.44 o
 -18   6   5        5.22        4.17      2.54 o
 -17   6   5        9.17        9.79      3.16 o
 -16   6   5       16.74       23.21      3.58 o
 -15   6   5        3.66        6.98      2.71 o
 -14   6   5        2.74        6.89      2.66 o
 -13   6   5        2.37        1.73      2.30 o
 -12   6   5       62.66       59.68      4.67 o
 -11   6   5       34.31       33.32      3.52 o
 -10   6   5        1.11        0.90      2.03 o
  -9   6   5        5.03        7.34      2.35 o
  -8   6   5      498.03      484.11     16.93 o
  -7   6   5       44.10       40.90      5.37 o
  -6   6   5       85.57       70.38      5.46 o
  -5   6   5       30.53       25.88      4.42 o
  -4   6   5       93.39       91.47      3.88 o
  -3   6   5        1.37       -0.30      1.38 o
  -2   6   5       85.53       86.08      3.82 o
  -1   6   5       67.64       56.54      3.72 o
   0   6   5      145.02      135.33      4.80 o
   1   6   5      166.05      158.07      8.07 o
   2   6   5      388.11      357.76      9.09 o
   3   6   5      156.86      150.83      7.72 o
   4   6   5       80.35       95.56      5.21 o
   5   6   5      178.78      185.88      7.04 o
   6   6   5       56.91       61.33      4.31 o
   7   6   5       30.52       35.95      4.54 o
   8   6   5       96.25       85.37      6.57 o
   9   6   5       22.25       23.20      4.04 o
  10   6   5        4.68        5.80      3.54 o
  11   6   5        0.91       -0.22      2.66 o
  12   6   5        8.86        7.88      2.61 o
  13   6   5       38.78       36.20      4.51 o
  14   6   5        0.09        0.72      2.44 o
  15   6   5       30.92       32.07      3.86 o
  16   6   5       33.59       33.01      4.08 o
  17   6   5       19.54       25.00      3.18 o
  18   6   5       22.03       27.03      3.27 o
  19   6   5        0.62        3.43      2.56 o
 -18   7   5       11.37       23.54      4.27 o
 -17   7   5       13.26       20.50      4.00 o
 -16   7   5        3.07        6.96      3.25 o
 -15   7   5        2.50        0.28      2.75 o
 -14   7   5        9.10       10.74      4.19 o
 -13   7   5        3.72        5.13      2.66 o
 -12   7   5       17.61       20.12      3.31 o
 -11   7   5        5.68        4.57      3.00 o
 -10   7   5       11.01       11.76      3.60 o
  -9   7   5        0.19        2.72      2.94 o
  -8   7   5       14.78       15.67      3.64 o
  -7   7   5        0.27       -2.26      2.41 o
  -6   7   5       37.80       40.13      4.67 o
  -5   7   5        0.70       -1.72      2.74 o
  -4   7   5        0.03       -0.02      3.42 o
  -3   7   5        5.08        8.01      3.80 o
  -2   7   5        4.00        3.34      2.00 o
  -1   7   5        2.33       -1.63      1.87 o
   0   7   5        2.22        0.45      2.03 o
   1   7   5        6.71        8.72      2.47 o
   2   7   5       89.71       87.45      5.25 o
   3   7   5        8.62        1.11      2.21 o
   4   7   5       31.00       35.20      5.21 o
   5   7   5        7.28       10.30      5.66 o
   6   7   5       11.31        8.90      3.36 o
   7   7   5       15.62       12.67      3.66 o
   8   7   5        2.09        3.33      3.35 o
   9   7   5        2.83        4.21      3.40 o
  10   7   5        0.01        0.10      3.12 o
  11   7   5       29.14       38.91      5.34 o
  12   7   5        0.39        1.55      4.78 o
  13   7   5        6.16        4.83      3.36 o
  14   7   5        2.36        0.22      3.08 o
  15   7   5       10.18       10.32      3.03 o
  16   7   5        0.27        0.47      2.62 o
 -14   8   5       15.97       23.21      6.35 o
 -13   8   5        0.17        1.03      4.83 o
 -12   8   5       11.11       10.01      5.91 o
 -11   8   5       22.99       13.03      6.07 o
 -10   8   5        1.81       -1.53      4.76 o
  -9   8   5        0.05       -0.19      4.96 o
  -8   8   5       14.46       14.66      6.02 o
  -7   8   5      101.98      126.00     12.57 o
  -6   8   5        4.94       16.35      5.99 o
  -5   8   5        5.54        3.77      4.82 o
  -4   8   5       13.05       21.11      5.90 o
  -3   8   5        6.39       11.83      5.20 o
  -2   8   5       14.41        7.12      5.00 o
  -1   8   5        1.22        4.13      4.35 o
   0   8   5        0.07        3.83      2.35 o
   1   8   5       36.20       24.91      3.32 o
   2   8   5        0.24        0.55      2.34 o
   3   8   5        1.32        2.54      1.49 o
   4   8   5        2.95        4.47      1.83 o
   5   8   5        1.92        3.30      1.76 o
   6   8   5        7.71        9.49      2.18 o
   7   8   5       31.19       30.65      3.26 o
   8   8   5        0.84       -2.27      2.27 o
   9   8   5        6.04        3.88      2.26 o
  10   8   5        4.39        3.53      2.84 o
  11   8   5        0.37        2.56      2.51 o
  12   8   5       10.55        9.31      5.92 o
  -8   9   5        4.50        0.25      5.65 o
  -7   9   5        0.21        1.82      5.62 o
  -6   9   5        6.00        3.00      5.49 o
  -5   9   5        0.40        5.69      5.61 o
  -4   9   5        5.80       11.42      5.69 o
  -3   9   5       11.10       20.56      6.66 o
  -2   9   5        6.12       14.29      5.84 o
  -1   9   5        3.63        3.54      5.15 o
   0   9   5       32.17       38.34      7.62 o
   2   9   5        3.93        5.19      5.08 o
   3   9   5        1.74       -3.18      3.18 o
   4   9   5        2.98        5.80      2.88 o
   5   9   5        3.85        4.93      2.22 o
   6   9   5        0.13        2.58      2.08 o
 -26   0   6       11.72       12.16      3.86 o
 -25   0   6        2.82        1.36      3.26 o
 -24   0   6        7.82       14.69      3.58 o
 -23   0   6        1.57        0.53      2.05 o
 -22   0   6        3.55       -0.27      1.97 o
 -21   0   6        3.41        2.15      2.07 o
 -20   0   6        7.83        7.92      2.36 o
 -19   0   6        5.75        3.51      1.92 o
 -18   0   6       11.43        6.62      2.44 o
 -17   0   6      160.75      156.24      5.19 o
 -16   0   6      971.89      958.87     21.38 o
 -15   0   6      893.01      909.64     20.28 o
 -14   0   6      879.96      898.57     17.46 o
 -13   0   6      644.35      661.54     13.14 o
 -12   0   6       62.23       58.16      4.28 o
 -11   0   6      149.91      156.79      4.08 o
 -10   0   6     1040.66     1090.42     23.43 o
  -9   0   6       90.78       72.78      6.30 o
  -8   0   6      396.19      415.45     11.92 o
  -7   0   6     4127.39     4382.01    112.33 o
  -6   0   6     9241.53     9584.27    244.02 o
  -5   0   6     1040.86     1169.28     30.66 o
  -4   0   6     9511.22     9659.91    382.07 o
  -3   0   6      286.46      308.66      8.87 o
  -2   0   6     3004.16     2929.21    101.63 o
  -1   0   6       80.25       59.04      4.74 o
   0   0   6      405.51      377.25      8.36 o
   1   0   6     2525.27     2459.61     60.73 o
   2   0   6      233.46      229.20      5.47 o
   3   0   6     2609.39     2728.10     93.75 o
   4   0   6      870.41      815.97     17.55 o
   5   0   6      337.83      369.26      8.49 o
   6   0   6      310.16      325.23      6.84 o
   7   0   6        6.85        4.37      1.26 o
   8   0   6     1105.56     1093.29     20.78 o
   9   0   6        2.02        1.91      0.99 o
  10   0   6       55.91       57.79      2.76 o
  11   0   6      274.93      270.99      6.98 o
  12   0   6       86.73       96.48      3.81 o
  13   0   6       90.54       97.91      3.43 o
  14   0   6        7.50       11.56      1.71 o
  15   0   6      110.97      107.18      3.71 o
  16   0   6       40.07       40.47      2.65 o
  17   0   6       16.87       16.32      1.99 o
  18   0   6       14.12       11.30      3.00 o
  19   0   6       17.44       16.76      2.43 o
  20   0   6       81.77       94.91      4.32 o
  21   0   6       83.32       94.02      6.32 o
  22   0   6       91.56      114.48      8.23 o
  23   0   6        0.20       -3.14      3.42 o
  24   0   6        4.16        6.07      3.68 o
 -26   1   6       12.25       16.43      3.09 o
 -25   1   6        2.99        4.68      2.31 o
 -24   1   6        0.02        1.95      1.86 o
 -23   1   6        3.92        3.42      1.83 o
 -22   1   6        0.11        1.56      1.64 o
 -21   1   6        1.78        3.01      1.67 o
 -20   1   6       22.29       19.76      2.01 o
 -19   1   6       18.57       22.25      2.81 o
 -18   1   6       96.98      107.63      3.49 o
 -17   1   6      106.13      101.22      3.38 o
 -16   1   6       57.72       49.69      2.27 o
 -15   1   6      186.41      182.58      4.66 o
 -14   1   6       32.49       29.78      2.47 o
 -13   1   6     1084.95     1107.93     19.88 o
 -12   1   6      146.20      118.62      4.34 o
 -11   1   6      136.93      154.30      4.54 o
 -10   1   6      276.41      268.21      4.62 o
  -9   1   6      115.68      129.14      2.66 o
  -8   1   6        0.50        0.64      0.54 o
  -7   1   6      120.48      105.45      2.39 o
  -6   1   6      237.12      276.45      4.79 o
  -5   1   6      758.24      767.59     17.67 o
  -4   1   6      624.90      563.75     10.06 o
  -3   1   6      141.54      132.84      2.99 o
  -2   1   6       47.89       45.20      1.77 o
   0   1   6        3.28        1.03      0.71 o
   1   1   6      665.00      644.82     14.61 o
   2   1   6     1908.23     1928.82     57.80 o
   3   1   6        0.00       -0.41      0.41 o
   4   1   6     3240.47     3238.00     53.30 o
   5   1   6     2795.28     2734.44     45.16 o
   6   1   6      117.16      114.41      2.91 o
   7   1   6       85.22       89.14      2.59 o
   8   1   6      360.94      344.85      7.93 o
   9   1   6       91.55       84.14      2.50 o
  10   1   6        6.60       10.97      1.34 o
  11   1   6       47.83       54.63      2.16 o
  12   1   6      135.06      135.78      3.97 o
  13   1   6       28.46       32.36      1.73 o
  14   1   6       13.28        9.88      1.30 o
  15   1   6       50.09       49.44      2.13 o
  16   1   6       33.65       35.45      1.95 o
  17   1   6       11.13       12.44      1.88 o
  18   1   6        0.28       -1.43      1.43 o
  19   1   6       57.98       59.35      2.77 o
  20   1   6        0.39       -0.57      1.78 o
  21   1   6        1.86       -1.26      2.10 o
  22   1   6       13.78       11.43      2.22 o
  23   1   6        5.73        3.37      2.10 o
  24   1   6        7.59        8.66      2.40 o
 -26   2   6        2.53        4.26      3.12 o
 -25   2   6        8.82        7.82      2.96 o
 -24   2   6       12.09       11.13      3.02 o
 -23   2   6       15.66       25.25      2.63 o
 -22   2   6       24.85       26.95      2.76 o
 -21   2   6        3.25       -1.29      1.73 o
 -20   2   6        7.85        7.27      1.89 o
 -19   2   6       17.68       15.98      1.88 o
 -18   2   6        0.12       -0.09      1.73 o
 -17   2   6       23.34       23.27      1.80 o
 -16   2   6       57.65       55.33      2.64 o
 -15   2   6      660.79      615.00      9.82 o
 -14   2   6      379.64      380.16      6.55 o
 -13   2   6       29.98       30.22      1.71 o
 -12   2   6      401.20      396.48      6.60 o
 -11   2   6        0.01       -0.47      0.82 o
 -10   2   6      173.35      166.89      2.98 o
  -9   2   6        2.07        2.28      0.64 o
  -8   2   6      838.27      887.90     13.18 o
  -7   2   6     1063.71     1086.96     15.87 o
  -6   2   6       88.83       90.67      2.30 o
  -5   2   6       23.11       22.26      1.10 o
  -4   2   6        3.26        4.75      0.68 o
  -3   2   6      627.06      629.01     21.51 o
  -2   2   6       32.44       31.92      2.69 o
  -1   2   6      302.76      293.86      6.38 o
   0   2   6       56.07       75.32      2.48 o
   1   2   6      186.70      242.51      4.91 o
   2   2   6      970.44     1007.37     19.53 o
   3   2   6     1351.28     1273.66     24.35 o
   4   2   6        0.16        1.05      0.85 o
   5   2   6       84.30       81.69      3.06 o
   6   2   6        2.40        3.56      1.70 o
   7   2   6      195.70      186.97      4.07 o
   8   2   6        0.02        2.49      0.92 o
   9   2   6        0.01       -0.55      1.08 o
  10   2   6        7.91        8.61      1.10 o
  11   2   6       29.16       25.04      1.48 o
  12   2   6       42.65       38.98      1.80 o
  13   2   6      298.90      306.06      5.54 o
  14   2   6       72.50       73.73      2.90 o
  15   2   6      152.97      166.92      4.32 o
  16   2   6       67.23       69.46      3.92 o
  17   2   6       24.31       25.90      2.10 o
  18   2   6        0.02       -0.93      1.44 o
  19   2   6        4.55        4.45      1.64 o
  20   2   6        1.91        1.29      1.65 o
  21   2   6       17.69       20.06      2.17 o
  22   2   6       10.71       11.25      2.22 o
  23   2   6        4.70        5.41      2.65 o
  24   2   6        8.21        7.00      3.04 o
 -25   3   6        0.31        3.94      3.42 o
 -24   3   6        3.03        2.10      2.86 o
 -23   3   6        7.43        8.25      2.82 o
 -22   3   6        5.57        3.59      2.61 o
 -21   3   6        7.08        7.35      3.02 o
 -20   3   6        4.28        2.22      1.89 o
 -19   3   6        0.98        2.37      1.80 o
 -18   3   6        4.36        3.59      1.96 o
 -17   3   6        2.48        2.00      1.59 o
 -16   3   6       86.70       80.61      3.60 o
 -15   3   6      211.84      182.46      4.64 o
 -14   3   6       46.00       57.47      2.57 o
 -13   3   6      381.89      391.84      8.04 o
 -12   3   6      197.32      196.59      4.76 o
 -11   3   6      116.59      113.38      4.28 o
 -10   3   6      239.36      224.11      4.79 o
  -9   3   6      178.53      153.91      3.51 o
  -8   3   6        1.61        1.70      0.58 o
  -7   3   6        2.02        0.79      0.61 o
  -6   3   6       10.37       12.93      1.37 o
  -5   3   6      135.83      154.68      6.30 o
  -4   3   6       12.65       10.70      3.24 o
  -3   3   6      164.82      194.18      7.09 o
  -2   3   6      732.66      749.08     13.30 o
  -1   3   6     1395.41     1498.42     25.68 o
   0   3   6      187.87      181.08      4.64 o
   1   3   6      171.63      174.66      6.94 o
   2   3   6      621.33      598.46     13.63 o
   3   3   6      872.43      855.66     15.04 o
   4   3   6       25.63       30.70      1.63 o
   5   3   6       16.28       12.63      1.18 o
   6   3   6       33.39       39.37      2.11 o
   7   3   6      171.53      163.30      4.75 o
   8   3   6        7.06        4.10      1.50 o
   9   3   6       26.30       24.36      1.70 o
  10   3   6        4.34        8.66      1.32 o
  11   3   6        5.09        3.08      1.25 o
  12   3   6       86.44       82.68      2.64 o
  13   3   6        1.31        2.13      1.29 o
  14   3   6        6.69        6.66      1.46 o
  15   3   6       12.96        9.58      1.48 o
  16   3   6        0.97       -0.63      1.65 o
  17   3   6       49.06       46.50      2.88 o
  18   3   6       27.49       25.76      2.47 o
  19   3   6       55.74       51.04      3.18 o
  20   3   6       40.00       41.06      2.79 o
  21   3   6        9.77       12.11      2.16 o
  22   3   6        0.42       -1.97      1.97 o
  23   3   6        0.20       -3.37      3.37 o
 -24   4   6        0.42        1.83      4.26 o
 -23   4   6       17.25       21.88      3.49 o
 -22   4   6        0.23        5.21      2.75 o
 -21   4   6        4.71        3.87      2.72 o
 -20   4   6        9.22        3.41      3.49 o
 -19   4   6        5.11        2.45      2.04 o
 -18   4   6        0.14       -0.01      1.89 o
 -17   4   6       24.91       28.70      2.83 o
 -16   4   6        0.18        2.23      1.85 o
 -15   4   6        7.45        3.76      1.91 o
 -14   4   6        0.69        1.13      1.78 o
 -13   4   6      119.84      113.79      4.54 o
 -12   4   6      607.52      552.73     12.54 o
 -11   4   6      262.57      253.07      6.98 o
 -10   4   6       53.03       39.86      3.59 o
  -9   4   6       25.84       23.64      2.29 o
  -8   4   6      240.06      236.02      6.33 o
  -7   4   6      152.84      144.92      6.06 o
  -6   4   6       24.59       27.69      1.67 o
  -5   4   6        4.25        2.54      0.79 o
  -4   4   6      113.04      119.23      3.77 o
  -3   4   6       36.01       34.91      2.74 o
  -2   4   6       92.86       96.70      3.32 o
  -1   4   6        0.20        1.87      1.15 o
   0   4   6      107.77      127.02      3.29 o
   1   4   6       67.03       67.71      2.38 o
   2   4   6        8.73        5.57      2.03 o
   3   4   6       20.68       21.75      1.76 o
   4   4   6        3.47        0.02      1.35 o
   5   4   6      191.85      187.23      6.06 o
   6   4   6      196.30      193.33      6.29 o
   7   4   6      161.11      151.13      5.50 o
   8   4   6      914.26      895.12     21.59 o
   9   4   6        0.03        2.80      1.77 o
  10   4   6       12.82       13.33      2.16 o
  11   4   6       19.64       21.38      2.73 o
  12   4   6       62.18       58.75      4.01 o
  13   4   6        7.93        3.21      2.27 o
  14   4   6        0.69        0.53      1.79 o
  15   4   6       27.72       26.96      3.06 o
  16   4   6        2.06        0.95      2.00 o
  17   4   6        1.05       -0.71      1.78 o
  18   4   6       10.54       12.05      2.29 o
  19   4   6       23.03       18.07      2.73 o
  20   4   6        0.23       -1.92      1.92 o
  21   4   6        2.41       -0.88      2.32 o
  22   4   6        0.51        3.62      2.43 o
 -22   5   6        1.20        4.67      3.50 o
 -21   5   6       19.37       25.87      3.56 o
 -20   5   6        0.97        4.67      2.46 o
 -19   5   6       53.95       58.24      4.11 o
 -18   5   6       12.18       18.29      2.90 o
 -17   5   6       23.21       23.74      2.85 o
 -16   5   6        4.85       -0.93      1.92 o
 -15   5   6        1.71        1.83      1.97 o
 -14   5   6        2.38        3.19      1.93 o
 -13   5   6        0.61        0.64      1.74 o
 -12   5   6        0.75        2.18      1.80 o
 -11   5   6       11.96        6.12      1.96 o
 -10   5   6      123.63      113.74      4.56 o
  -9   5   6        2.54        0.26      1.78 o
  -8   5   6        8.46        7.81      2.25 o
  -7   5   6      148.71      140.13      5.46 o
  -6   5   6       17.83       23.75      2.11 o
  -5   5   6       66.56       56.51      2.55 o
  -4   5   6      174.18      185.10      5.44 o
  -3   5   6       68.72       62.30      3.11 o
  -2   5   6       66.14       60.86      3.61 o
  -1   5   6      114.83       95.60      4.40 o
   0   5   6       20.64       18.85      2.33 o
   1   5   6      175.68      171.65      4.96 o
   2   5   6        9.57        7.21      1.99 o
   3   5   6      136.23      149.47      5.69 o
   4   5   6      132.79      123.71      7.94 o
   5   5   6       16.78       19.04      2.39 o
   6   5   6      101.20      105.19      4.89 o
   7   5   6      110.60       92.79      4.56 o
   8   5   6        0.06        1.29      1.82 o
   9   5   6        9.12        7.65      2.78 o
  10   5   6       47.68       39.18      6.39 o
  11   5   6       33.40       39.57      3.49 o
  12   5   6        2.34        3.55      1.90 o
  13   5   6        0.84        5.18      2.03 o
  14   5   6        0.03       -1.43      1.83 o
  15   5   6        1.00        1.90      1.83 o
  16   5   6       47.85       49.28      3.57 o
  17   5   6       34.69       38.64      3.40 o
  18   5   6        1.60        3.55      2.39 o
  19   5   6       12.39        9.78      2.73 o
  20   5   6        2.53        3.91      2.52 o
 -20   6   6        0.92        4.55      3.07 o
 -19   6   6        0.03        1.86      2.50 o
 -18   6   6        3.87        4.01      2.74 o
 -17   6   6        2.04        4.46      2.89 o
 -16   6   6       13.05       20.71      3.48 o
 -15   6   6        7.84       11.83      3.07 o
 -14   6   6        0.32       -0.85      2.23 o
 -13   6   6       43.63       44.84      4.15 o
 -12   6   6       15.04        9.85      2.69 o
 -11   6   6       24.89       21.86      3.14 o
 -10   6   6        1.20       -3.45      5.70 o
  -9   6   6       38.33       31.09      4.28 o
  -8   6   6       51.78       42.75      4.78 o
  -7   6   6       29.52       28.86      6.85 o
  -6   6   6       25.76       24.51      3.75 o
  -5   6   6       19.31       27.35      3.85 o
  -4   6   6      131.29      110.12      4.26 o
  -3   6   6        9.48       13.60      1.92 o
  -2   6   6       76.96       82.26      3.87 o
  -1   6   6        0.59        2.76      1.63 o
   0   6   6      195.92      198.86      6.10 o
   1   6   6        0.93       -0.58      1.64 o
   2   6   6       42.43       38.86      2.97 o
   3   6   6       12.38       17.11      2.30 o
   4   6   6       20.45       22.15      2.92 o
   5   6   6        7.59       11.10      2.44 o
   6   6   6       60.75       64.24      4.36 o
   7   6   6       28.50       28.44      3.13 o
   8   6   6       54.66       59.22      5.62 o
   9   6   6       16.19       21.21      3.97 o
  10   6   6       42.74       39.69      4.74 o
  11   6   6        7.19        5.33      3.09 o
  12   6   6        0.10       -1.33      5.44 o
  13   6   6        1.74        2.79      3.04 o
  14   6   6        1.19        0.17      4.78 o
  15   6   6        1.46        1.31      2.62 o
  16   6   6        4.52       10.58      3.58 o
  17   6   6       19.15       18.40      2.87 o
  18   6   6        3.61        1.86      2.48 o
 -17   7   6       19.00       26.25      4.22 o
 -16   7   6        1.16       -2.34      2.80 o
 -15   7   6        1.90        5.42      3.01 o
 -14   7   6       27.20       27.83      3.95 o
 -13   7   6        1.34        1.68      3.62 o
 -12   7   6       13.00       19.35      4.24 o
 -11   7   6       32.70       34.61      4.83 o
 -10   7   6       18.64       11.87      3.69 o
  -9   7   6        0.20       -0.55      2.87 o
  -8   7   6        7.43        5.22      3.05 o
  -7   7   6        6.66        4.48      2.94 o
  -6   7   6        0.16       -3.20      3.20 o
  -5   7   6        3.58        5.09      2.84 o
  -4   7   6       13.51       11.89      8.07 o
  -3   7   6       39.45       43.75      4.57 o
  -2   7   6        2.16        2.77      1.72 o
  -1   7   6        6.81       11.20      2.11 o
   0   7   6       22.30       30.07      3.34 o
   1   7   6        1.84        3.02      2.24 o
   2   7   6       77.09       74.98      4.99 o
   3   7   6       54.98       43.36      3.94 o
   4   7   6       51.77       44.55      4.59 o
   5   7   6       10.45       11.04      2.72 o
   6   7   6       55.89       59.25      5.83 o
   7   7   6        3.58        8.39      3.31 o
   8   7   6        4.44        5.39      3.23 o
   9   7   6       14.75       19.64      4.09 o
  10   7   6        0.45       -1.49      2.70 o
  11   7   6        3.63       10.08      3.72 o
  12   7   6        0.05        1.95      3.66 o
  13   7   6        8.76        2.82      3.37 o
  14   7   6        0.48        1.96      3.37 o
  15   7   6        0.37        0.72      3.16 o
 -14   8   6       10.95       12.53      4.51 o
 -13   8   6        1.24        2.43      3.80 o
 -12   8   6        6.60        4.80      3.95 o
 -11   8   6       34.23       39.65      5.60 o
 -10   8   6       57.17       81.70     10.97 o
  -9   8   6       10.38        7.91      5.79 o
  -8   8   6        0.80        4.55      5.33 o
  -7   8   6        3.03        2.89      4.85 o
  -6   8   6        0.17        3.28      5.11 o
  -5   8   6        1.09        2.37      4.85 o
  -4   8   6        0.04        3.58      4.91 o
  -3   8   6        5.01        5.12      5.07 o
  -2   8   6       31.61       25.15      6.38 o
  -1   8   6        1.12        4.12      4.69 o
   0   8   6        0.93        2.03      2.31 o
   1   8   6        6.91        9.43      2.80 o
   2   8   6        0.87        2.15      2.44 o
   3   8   6        2.77        5.99      2.71 o
   4   8   6       23.77       17.93      3.99 o
   5   8   6       12.06       12.98      2.33 o
   6   8   6        3.01        0.11      1.91 o
   7   8   6        9.11        4.95      2.42 o
   8   8   6       23.29       27.19      3.25 o
   9   8   6       27.67       32.15      3.58 o
  10   8   6        3.66        1.38      2.46 o
  11   8   6        0.38       -1.13      2.30 o
  -7   9   6       21.21       15.07      6.77 o
  -6   9   6        0.01        3.21      5.64 o
  -5   9   6        0.01        4.97      5.66 o
  -4   9   6        5.29       14.31      6.26 o
  -3   9   6        0.58        4.09      5.48 o
  -2   9   6        8.35       19.07      6.31 o
  -1   9   6       14.10       19.67      6.40 o
   0   9   6        0.90        2.25      5.25 o
   2   9   6        2.80        5.63      5.29 o
   3   9   6        3.12        6.49      3.62 o
   4   9   6       10.36        8.93      3.95 o
   5   9   6        0.47        2.13      3.82 o
 -26   1   7        0.58        2.45      2.21 o
 -25   1   7       28.05       42.34      3.20 o
 -24   1   7        0.59        1.32      2.10 o
 -23   1   7        0.04        0.23      1.77 o
 -22   1   7        1.27       -0.41      1.70 o
 -21   1   7        0.28        0.05      1.59 o
 -20   1   7        8.04        7.92      1.74 o
 -19   1   7       17.38       18.65      1.95 o
 -18   1   7       44.75       47.34      2.54 o
 -17   1   7        0.49       -0.84      1.36 o
 -16   1   7      554.85      509.54      8.93 o
 -15   1   7       97.66       98.97      2.96 o
 -14   1   7       20.96       19.67      1.66 o
 -13   1   7      225.16      215.21      4.96 o
 -12   1   7      100.27      101.66      2.78 o
 -11   1   7        5.64        5.48      0.76 o
 -10   1   7       88.08       89.96      2.09 o
  -9   1   7      129.99      142.24      2.85 o
  -8   1   7        0.07        2.31      0.69 o
  -7   1   7      282.64      254.22      5.04 o
  -6   1   7       22.60       22.45      1.71 o
  -5   1   7      117.18      111.48      2.66 o
  -4   1   7      100.40      110.87      3.09 o
  -3   1   7       31.03       37.60      1.57 o
  -2   1   7      266.72      258.48      5.17 o
  -1   1   7        4.83        7.55      1.36 o
   0   1   7     1544.42     1552.18     33.80 o
   1   1   7      679.83      674.33     13.46 o
   2   1   7        5.57       10.27      1.34 o
   3   1   7     2036.22     2088.90     43.73 o
   4   1   7     3139.15     3180.15     58.36 o
   5   1   7     1011.52      897.98     14.05 o
   6   1   7      202.78      215.04      4.12 o
   7   1   7       79.68       62.79      2.06 o
   8   1   7       48.45       44.97      1.79 o
   9   1   7       10.00        7.51      1.05 o
  10   1   7      164.47      152.44      3.29 o
  11   1   7       18.01       20.29      1.42 o
  12   1   7      146.55      154.16      3.44 o
  13   1   7        6.44        6.89      1.28 o
  14   1   7       13.17       11.93      1.43 o
  15   1   7       25.46       26.70      1.76 o
  16   1   7       21.04       25.12      2.16 o
  17   1   7       29.83       30.08      2.09 o
  18   1   7        4.47        6.14      1.69 o
  19   1   7       30.82       35.01      2.34 o
  20   1   7        0.35       -1.17      1.80 o
  21   1   7       11.07       11.22      2.18 o
  22   1   7        7.42        6.52      2.16 o
  23   1   7        7.17        9.13      2.86 o
  24   1   7       13.72        7.54      3.31 o
 -26   2   7        0.94       -2.53      3.26 o
 -25   2   7        5.66        2.62      2.87 o
 -24   2   7        1.54       -0.20      2.09 o
 -23   2   7        9.03       14.28      2.35 o
 -22   2   7        2.62        3.50      1.98 o
 -21   2   7        9.86       10.54      2.04 o
 -20   2   7        1.28        2.00      1.80 o
 -19   2   7       16.64       16.55      2.15 o
 -18   2   7        3.26        3.16      1.48 o
 -17   2   7       68.73       67.66      2.65 o
 -16   2   7        8.80       13.18      1.57 o
 -15   2   7      283.13      266.30      5.12 o
 -14   2   7        0.00       -0.23      1.16 o
 -13   2   7      105.57      102.94      3.32 o
 -12   2   7        3.91        3.33      1.14 o
 -11   2   7       21.57       17.73      1.28 o
 -10   2   7        5.02        3.83      0.75 o
  -9   2   7      631.18      633.86      8.98 o
  -8   2   7       32.96       42.69      1.62 o
  -7   2   7      606.20      584.73      9.59 o
  -6   2   7        0.00       -0.53      0.53 o
  -5   2   7        0.14       -0.13      0.69 o
  -4   2   7      549.24      524.85      9.34 o
  -3   2   7       41.42       53.47      2.48 o
  -2   2   7      400.18      387.94      9.37 o
  -1   2   7     1267.16     1245.90     24.00 o
   0   2   7      107.06      126.62      3.58 o
   1   2   7      709.98      741.94     14.78 o
   2   2   7       37.41       44.00      1.85 o
   3   2   7       87.18      115.69      3.66 o
   4   2   7      109.43      107.17      3.27 o
   5   2   7        8.95       11.97      1.51 o
   6   2   7      221.25      197.92      5.00 o
   7   2   7      142.29      168.61      3.90 o
   8   2   7       13.53       10.85      1.24 o
   9   2   7        0.76        1.12      0.99 o
  10   2   7      415.66      403.45      6.72 o
  11   2   7        0.00       -0.79      1.06 o
  12   2   7        0.88        2.02      1.13 o
  13   2   7       19.36       22.69      1.58 o
  14   2   7       23.49       26.40      1.72 o
  15   2   7       46.73       48.74      2.39 o
  16   2   7       56.09       52.74      2.51 o
  17   2   7       16.58       17.86      1.90 o
  18   2   7        0.26       -1.52      1.52 o
  19   2   7        0.39       -1.60      1.60 o
  20   2   7       24.02       21.82      2.18 o
  21   2   7        2.98        0.56      1.78 o
  22   2   7        0.10       -1.83      1.98 o
  23   2   7        0.12        0.73      2.80 o
 -25   3   7        2.74       -1.88      8.13 o
 -24   3   7       11.08       15.01      3.21 o
 -23   3   7        3.52        3.21      2.88 o
 -22   3   7       20.23       22.28      5.01 o
 -21   3   7        0.89       -2.23      2.23 o
 -20   3   7       57.23       62.12      3.68 o
 -19   3   7       20.26       20.96      2.41 o
 -18   3   7       94.21       93.82      4.04 o
 -17   3   7       53.09       55.75      2.97 o
 -16   3   7       18.72       20.08      1.90 o
 -15   3   7      108.99      104.15      3.65 o
 -14   3   7      247.04      232.80      9.82 o
 -13   3   7       68.27       76.30      3.85 o
 -12   3   7      359.90      349.00      9.58 o
 -11   3   7      696.40      707.30     13.13 o
 -10   3   7       64.09       66.82      3.49 o
  -9   3   7       20.03       20.38      1.69 o
  -8   3   7      269.26      268.22      7.77 o
  -7   3   7       49.97       51.47      1.82 o
  -6   3   7        0.42       -0.62      1.08 o
  -5   3   7       38.89       41.72      1.77 o
  -4   3   7       16.98       14.17      0.94 o
  -3   3   7       69.37       56.76      1.71 o
  -2   3   7      158.96      151.93      3.14 o
  -1   3   7        8.63       12.18      1.03 o
   0   3   7      106.52      111.17      2.85 o
   1   3   7       96.80       88.52      2.53 o
   2   3   7      368.81      401.47      8.62 o
   3   3   7       11.44       16.80      1.24 o
   4   3   7       38.77       38.19      1.94 o
   5   3   7       28.31       36.94      2.07 o
   6   3   7       57.51       48.97      2.48 o
   7   3   7       17.08       15.97      1.67 o
   8   3   7       13.45       17.10      2.70 o
   9   3   7      381.60      384.71      8.61 o
  10   3   7      578.10      601.31     12.66 o
  11   3   7       53.84       52.73      2.53 o
  12   3   7       99.75      103.08      3.07 o
  13   3   7        7.22        4.98      1.47 o
  14   3   7       43.30       42.27      2.65 o
  15   3   7       18.17       20.82      1.95 o
  16   3   7        2.95        0.58      1.37 o
  17   3   7        0.17       -1.72      1.72 o
  18   3   7       21.20       18.28      2.37 o
  19   3   7       12.83       13.53      2.90 o
  20   3   7        0.00        0.56      2.52 o
  21   3   7        0.71        0.71      1.91 o
  22   3   7        0.02        0.22      1.94 o
 -24   4   7        5.87        3.60      6.23 o
 -23   4   7       17.22       19.90      3.52 o
 -22   4   7       13.09       16.19      3.97 o
 -21   4   7        8.99       13.94      2.99 o
 -20   4   7       50.72       53.53      4.32 o
 -19   4   7       17.08       20.24      3.26 o
 -18   4   7       21.76       19.90      3.76 o
 -17   4   7       21.71       33.68      3.57 o
 -16   4   7        8.32        6.40      2.11 o
 -15   4   7       60.15       64.18      3.76 o
 -14   4   7        0.43       -1.66      1.66 o
 -13   4   7       35.17       33.67      2.90 o
 -12   4   7      194.00      214.34      6.45 o
 -11   4   7      129.92      131.17      5.23 o
 -10   4   7       10.75       13.94      2.94 o
  -9   4   7        0.02       -1.46      1.91 o
  -8   4   7     1466.65     1440.12     32.62 o
  -7   4   7      345.62      333.92      7.80 o
  -6   4   7      134.12      128.18      3.76 o
  -5   4   7        0.72        0.56      0.80 o
  -4   4   7        1.93        1.74      1.20 o
  -3   4   7      466.07      441.58      9.73 o
  -2   4   7       24.94       25.29      2.50 o
  -1   4   7       43.59       39.54      2.34 o
   0   4   7      142.80      126.27      4.90 o
   1   4   7      145.96      155.92      4.53 o
   2   4   7       37.23       36.99      5.28 o
   3   4   7       17.61       14.79      1.67 o
   4   4   7      394.48      399.63     10.64 o
   5   4   7       71.92       66.12      3.62 o
   6   4   7       25.18       23.92      2.42 o
   7   4   7       73.47       74.33      4.10 o
   8   4   7      100.23      107.44      6.06 o
   9   4   7      443.87      456.09     12.29 o
  10   4   7        9.33        7.81      2.05 o
  11   4   7       85.52       87.46      4.86 o
  12   4   7        9.22       12.57      2.48 o
  13   4   7       11.09       13.99      2.60 o
  14   4   7        1.33       -0.41      1.87 o
  15   4   7        3.97        3.73      2.08 o
  16   4   7        0.46       -0.38      2.01 o
  17   4   7        6.75        5.88      2.36 o
  18   4   7       29.58       31.90      3.27 o
  19   4   7       15.63       14.02      2.46 o
  20   4   7        0.49       -0.27      2.14 o
  21   4   7        7.27        6.93      2.49 o
 -22   5   7       19.62       30.85      4.65 o
 -21   5   7       36.19       36.10      4.11 o
 -20   5   7        3.64        9.31      3.02 o
 -19   5   7        2.59        5.15      2.48 o
 -18   5   7        0.52        2.34      2.60 o
 -17   5   7       16.97       18.06      2.78 o
 -16   5   7        7.55        6.08      2.24 o
 -15   5   7       15.89       14.70      2.42 o
 -14   5   7       33.18       35.20      3.41 o
 -13   5   7       20.23       15.21      2.38 o
 -12   5   7       28.76       25.72      2.59 o
 -11   5   7       76.90       73.17      3.89 o
 -10   5   7        3.28        0.52      2.99 o
  -9   5   7       39.21       37.83      3.34 o
  -8   5   7      446.28      410.28     11.27 o
  -7   5   7      339.20      349.91     16.30 o
  -6   5   7      816.93      795.75     19.14 o
  -5   5   7      213.95      253.26      6.65 o
  -4   5   7       54.04       54.05      2.94 o
  -3   5   7        3.78       -0.77      2.26 o
  -2   5   7       27.98       23.29      2.16 o
  -1   5   7       48.92       57.35      2.94 o
   0   5   7        0.05       -1.27      1.27 o
   1   5   7        0.00        0.20      1.61 o
   2   5   7      125.12      135.49      5.44 o
   3   5   7      103.31      100.78      4.77 o
   4   5   7       98.63       84.80      5.45 o
   5   5   7      176.53      167.20      7.70 o
   6   5   7      100.09      120.75      6.59 o
   7   5   7      114.19      123.56      5.30 o
   8   5   7      101.98      109.80      5.19 o
   9   5   7      333.53      325.49      9.75 o
  10   5   7        8.36        8.66      5.54 o
  11   5   7        2.74        1.41      2.59 o
  12   5   7        1.92       -2.05      2.35 o
  13   5   7       13.13       11.12      3.24 o
  14   5   7        2.36       -1.85      2.37 o
  15   5   7        8.85        8.86      2.10 o
  16   5   7        0.89       -1.17      1.86 o
  17   5   7        6.32        2.16      2.32 o
  18   5   7        0.93        1.91      2.36 o
  19   5   7        4.14        6.73      2.60 o
  20   5   7       16.54       20.44      3.16 o
 -20   6   7        0.23       -0.73      6.13 o
 -19   6   7        0.82       -1.23      2.35 o
 -18   6   7        0.32        1.08      3.36 o
 -17   6   7       47.68       65.92      4.51 o
 -16   6   7        4.92        1.50      2.38 o
 -15   6   7       34.49       45.88      3.72 o
 -14   6   7        4.02        3.75      2.26 o
 -13   6   7       12.26        7.92      2.30 o
 -12   6   7        4.91        6.38      3.36 o
 -11   6   7       12.77        8.04      4.10 o
 -10   6   7        3.64        1.06      2.91 o
  -9   6   7        0.01        4.74      6.90 o
  -8   6   7      183.65      178.73     14.77 o
  -7   6   7       13.83        6.67      3.10 o
  -6   6   7        5.30        8.73      2.93 o
  -5   6   7       91.47       71.68      5.57 o
  -4   6   7       14.22        9.90      1.93 o
  -3   6   7        0.02        2.19      2.38 o
  -2   6   7      118.80      108.38      4.38 o
  -1   6   7       91.30       95.22      4.14 o
   0   6   7      169.94      151.62      5.32 o
   1   6   7       32.32       35.83      2.89 o
   2   6   7      153.94      148.30      5.36 o
   3   6   7      139.39      136.48      6.05 o
   4   6   7       71.67       80.34      4.94 o
   5   6   7        0.46        2.28      3.14 o
   6   6   7        0.02       -1.67      2.75 o
   7   6   7        1.59        1.37      2.11 o
   8   6   7        0.25        1.52      2.63 o
   9   6   7        5.86        2.83      2.86 o
  10   6   7       11.16        8.40      3.24 o
  11   6   7       31.69       23.32      4.17 o
  12   6   7       32.46       30.72      4.63 o
  13   6   7        9.02       15.34      3.86 o
  14   6   7        0.11       -1.10      3.11 o
  15   6   7        0.20       -2.28      2.95 o
  16   6   7        0.65       -2.47      3.14 o
  17   6   7       14.13       15.13      3.39 o
 -17   7   7       12.98       18.30      3.92 o
 -16   7   7        8.28       12.33      4.35 o
 -15   7   7        2.81        3.47      3.84 o
 -14   7   7       16.24       15.79      4.51 o
 -13   7   7       26.02       28.37      5.80 o
 -12   7   7        0.42       -1.01      3.06 o
 -11   7   7        3.83        0.78      3.16 o
 -10   7   7        0.20        1.03      3.63 o
  -9   7   7       16.55        8.95      3.91 o
  -8   7   7       30.41       27.69      4.35 o
  -7   7   7        0.05        1.54      2.76 o
  -6   7   7       57.45       67.50      5.84 o
  -5   7   7        5.75        6.57      3.03 o
  -4   7   7       25.88       26.85      7.83 o
  -3   7   7        6.74        6.21      2.85 o
  -2   7   7       14.67       13.27      2.27 o
  -1   7   7        0.31       -1.71      1.71 o
   0   7   7        6.25        3.89      1.90 o
   1   7   7      137.25      129.64      5.18 o
   2   7   7        0.00        1.65      2.31 o
   3   7   7       10.99       12.48      2.84 o
   4   7   7        8.88        4.14      2.63 o
   5   7   7       34.29       35.17      3.74 o
   6   7   7        0.06        4.58      4.21 o
   7   7   7       21.57       22.11      4.22 o
   8   7   7        3.27       10.74      3.64 o
   9   7   7        0.19        0.77      3.09 o
  10   7   7        2.06       -1.22      2.95 o
  11   7   7        1.17        3.97      3.25 o
  12   7   7        0.02       -2.83      2.83 o
  13   7   7        6.76        4.96      3.43 o
  14   7   7        0.17        3.04      3.61 o
  15   7   7        1.25        6.61      3.72 o
 -13   8   7        0.02        0.31      3.92 o
 -12   8   7        0.45        0.43      3.82 o
 -11   8   7        2.36        5.32      3.88 o
 -10   8   7       29.02       29.21      5.21 o
  -9   8   7        0.15        2.27      3.71 o
  -8   8   7        1.52       -0.89      5.12 o
  -7   8   7       30.31       26.40      7.11 o
  -6   8   7       13.16       11.56      6.02 o
  -5   8   7       67.93       74.49      9.82 o
  -4   8   7        0.64        1.08      4.79 o
  -3   8   7        4.41       10.84      5.67 o
  -2   8   7        2.80        5.40      4.97 o
  -1   8   7        7.31       10.14      5.50 o
   0   8   7        4.85        7.25      2.76 o
   1   8   7       11.85       11.00      2.89 o
   2   8   7        8.15        7.21      2.80 o
   3   8   7       30.23       37.09      4.05 o
   4   8   7       24.42       27.55      4.61 o
   5   8   7        3.67        2.26      3.27 o
   6   8   7       13.31       13.51      6.25 o
   7   8   7        0.25       -1.65      3.17 o
   8   8   7        7.49        9.74      3.95 o
   9   8   7        3.70        9.04      3.98 o
  10   8   7        2.44        2.19      3.54 o
  11   8   7        2.61        2.93      3.63 o
  -5   9   7        0.11        7.09      6.15 o
  -4   9   7        0.01       -3.05      5.08 o
  -3   9   7       15.22       10.59      6.01 o
  -2   9   7        0.28        1.17      5.29 o
  -1   9   7        5.90       15.61      6.52 o
   0   9   7        1.70        2.62      5.72 o
   3   9   7        0.95        9.36      5.56 o
 -26   0   8        7.12        8.87      3.93 o
 -25   0   8        4.21        0.57      3.47 o
 -24   0   8        1.47        3.83      5.45 o
 -23   0   8       80.63       85.58      9.38 o
 -22   0   8        1.60       -2.15      2.72 o
 -21   0   8       52.93       55.17      4.85 o
 -20   0   8       16.32       17.01      4.95 o
 -19   0   8        6.74        6.31      3.96 o
 -18   0   8       81.00       68.75     12.11 o
 -17   0   8      414.12      367.96     20.87 o
 -16   0   8       17.34        5.24      6.15 o
 -15   0   8       49.82       36.59      3.72 o
 -14   0   8      379.94      354.50      9.40 o
 -13   0   8      112.50      100.72      5.25 o
 -12   0   8      273.41      253.12      7.08 o
 -11   0   8       41.42       47.46      2.71 o
 -10   0   8        5.80        6.56      1.50 o
  -9   0   8     1434.91     1505.55     33.07 o
  -8   0   8       46.56       60.38      2.84 o
  -7   0   8      534.19      600.61     13.96 o
  -6   0   8     2354.60     2532.28     54.41 o
  -5   0   8      187.40      170.27      4.92 o
  -4   0   8      180.11      198.34      5.41 o
  -3   0   8       43.24       38.73      2.10 o
  -2   0   8        6.36        7.01      1.20 o
  -1   0   8        5.17        5.81      1.16 o
   0   0   8       13.80       16.00      1.48 o
   1   0   8      436.48      367.21     22.19 o
   2   0   8     3221.40     3019.02     74.60 o
   3   0   8     1170.72     1142.61     24.36 o
   4   0   8     9515.95     9723.44    200.57 o
   5   0   8     2829.25     2968.31     62.05 o
   6   0   8      279.91      261.64      6.97 o
   7   0   8        0.70        2.62      1.40 o
   8   0   8       70.84       66.99      2.64 o
   9   0   8       30.84       43.57      2.21 o
  10   0   8       39.84       47.05      2.35 o
  11   0   8      103.54      102.71      3.46 o
  12   0   8        6.23       10.23      1.64 o
  13   0   8       98.37       99.32      3.47 o
  14   0   8       11.52       15.45      1.78 o
  15   0   8      150.93      150.50      4.51 o
  16   0   8      100.84      108.15      3.81 o
  17   0   8        9.80       12.39      2.52 o
  18   0   8       53.90       42.60      3.65 o
  19   0   8        1.23        2.32      3.04 o
  20   0   8        0.47        3.30      3.13 o
  21   0   8       40.51       48.53      5.09 o
  22   0   8       56.86       55.34      5.57 o
  23   0   8        2.88        3.96      4.65 o
 -26   1   8        0.71       -0.77      2.63 o
 -25   1   8        0.22       -1.41      2.13 o
 -24   1   8       10.24       12.51      2.86 o
 -23   1   8       10.18       11.16      2.28 o
 -22   1   8        3.12        5.88      1.86 o
 -21   1   8       10.55       14.03      2.79 o
 -20   1   8        0.92        3.24      1.67 o
 -19   1   8       24.95       26.42      2.16 o
 -18   1   8        0.92        2.85      1.56 o
 -17   1   8        0.32        1.05      1.47 o
 -16   1   8      173.62      157.98      5.58 o
 -15   1   8       12.44       11.50      1.51 o
 -14   1   8      322.85      331.89      6.25 o
 -13   1   8      227.30      219.68      4.56 o
 -12   1   8       32.04       31.77      1.86 o
 -11   1   8       26.79       31.37      1.64 o
 -10   1   8       94.10      104.70      3.54 o
  -9   1   8        7.89        7.36      1.00 o
  -8   1   8     1079.85     1185.95     18.59 o
  -7   1   8        2.60        4.87      0.96 o
  -6   1   8      166.28      172.30      3.46 o
  -5   1   8       33.15       42.08      1.54 o
  -4   1   8       12.54       16.96      1.03 o
  -3   1   8      287.00      332.23      6.50 o
  -2   1   8      104.00       97.15      2.72 o
  -1   1   8      730.79      708.62     14.16 o
   0   1   8      653.72      632.37     14.63 o
   1   1   8      811.34      737.74     12.90 o
   2   1   8        6.22        8.26      1.10 o
   3   1   8      674.21      650.81     14.46 o
   4   1   8        9.88       10.13      1.25 o
   5   1   8      399.19      420.88      7.16 o
   6   1   8       32.87       45.71      1.80 o
   7   1   8       53.03       57.16      2.04 o
   8   1   8       50.19       50.43      1.99 o
   9   1   8      103.28      107.56      2.93 o
  10   1   8       24.77       24.87      1.55 o
  11   1   8        8.44        7.87      1.26 o
  12   1   8        2.90        1.68      1.13 o
  13   1   8        4.43        2.80      1.48 o
  14   1   8       56.66       49.52      2.18 o
  15   1   8       46.35       48.40      2.42 o
  16   1   8        5.25        5.35      1.44 o
  17   1   8       34.18       40.05      2.38 o
  18   1   8       19.78       19.36      2.09 o
  19   1   8        0.00        2.05      1.81 o
  20   1   8        4.59        3.46      1.94 o
  21   1   8        0.72        1.79      2.57 o
  22   1   8       23.74       22.43      3.03 o
  23   1   8       14.24       15.07      3.59 o
 -25   2   8        0.07       -0.51      2.73 o
 -24   2   8       39.23       50.78      3.38 o
 -23   2   8        0.30        2.25      2.09 o
 -22   2   8        2.23        6.49      2.11 o
 -21   2   8        1.42        0.30      3.63 o
 -20   2   8        1.52       -1.86      1.91 o
 -19   2   8        7.02        9.82      1.93 o
 -18   2   8       40.34       34.60      2.31 o
 -17   2   8      114.31      109.38      3.55 o
 -16   2   8      104.84       94.24      5.49 o
 -15   2   8      202.29      193.38      4.36 o
 -14   2   8        5.51        4.33      1.35 o
 -13   2   8      267.47      244.50      4.72 o
 -12   2   8       51.94       50.04      2.04 o
 -11   2   8       10.20        7.13      1.28 o
 -10   2   8       34.35       35.22      1.46 o
  -9   2   8       19.39       17.25      1.42 o
  -8   2   8      312.72      284.83      5.80 o
  -7   2   8       12.25       13.73      1.06 o
  -6   2   8      114.30      104.01      2.58 o
  -5   2   8      204.69      206.60      4.79 o
  -4   2   8     1910.74     1899.19     32.34 o
  -3   2   8       96.00       89.79      3.43 o
  -1   2   8      180.88      169.82      5.69 o
   0   2   8      103.32      112.77      3.70 o
   1   2   8      665.57      690.62     13.98 o
   2   2   8      114.01      109.60      3.05 o
   3   2   8       93.05       97.03      3.16 o
   4   2   8      342.16      367.71      8.12 o
   5   2   8       83.07       90.04      6.08 o
   6   2   8      157.01      165.33      5.15 o
   7   2   8      169.97      184.58      5.62 o
   8   2   8       11.47       14.03      1.29 o
   9   2   8        0.16       -0.07      1.05 o
  10   2   8      383.03      354.06      6.13 o
  11   2   8        3.91        0.34      1.13 o
  12   2   8        8.51        5.95      1.28 o
  13   2   8       13.35       15.12      1.64 o
  14   2   8        0.48       -0.73      1.21 o
  15   2   8        8.09        7.43      1.57 o
  16   2   8        0.19       -1.29      1.43 o
  17   2   8        1.38       -0.47      1.78 o
  18   2   8        5.73        6.00      1.72 o
  19   2   8        1.68        0.59      1.66 o
  20   2   8        0.01       -0.22      1.75 o
  21   2   8        3.77        3.44      3.02 o
  22   2   8        5.19        4.50      2.33 o
 -24   3   8       14.46       22.37      3.99 o
 -23   3   8        5.47        5.96      2.84 o
 -22   3   8       29.46       29.43      3.83 o
 -21   3   8        0.17        2.27      2.53 o
 -20   3   8        2.39        3.59      2.39 o
 -19   3   8        2.03        1.82      2.23 o
 -18   3   8        0.33        0.22      1.59 o
 -17   3   8       13.97       11.73      1.89 o
 -16   3   8        0.83        0.63      1.52 o
 -15   3   8       68.27       64.09      2.95 o
 -14   3   8      234.40      231.52      5.65 o
 -13   3   8       84.03       72.09      5.99 o
 -12   3   8      284.33      277.28      8.05 o
 -11   3   8      559.82      562.90     11.98 o
 -10   3   8      174.31      172.92      4.86 o
  -9   3   8      543.30      517.53     12.24 o
  -8   3   8      136.41      124.05      8.39 o
  -7   3   8      128.28      142.98      3.89 o
  -6   3   8        8.87        7.69      1.77 o
  -5   3   8       72.87       77.04      2.69 o
  -4   3   8      173.81      174.66      4.35 o
  -3   3   8        3.62        1.33      0.76 o
  -2   3   8        6.82       12.83      1.13 o
  -1   3   8      125.38      119.84      3.11 o
   0   3   8      237.17      235.14      4.99 o
   1   3   8        8.21        7.74      1.55 o
   2   3   8       10.95       17.86      1.37 o
   3   3   8       14.45       13.95      1.40 o
   4   3   8       31.76       34.85      1.94 o
   5   3   8       11.87       11.93      1.45 o
   6   3   8        0.05       -0.97      0.98 o
   7   3   8       95.14       86.53      3.26 o
   8   3   8        3.37        3.17      1.36 o
   9   3   8        4.13        4.30      1.46 o
  10   3   8      378.69      390.33      8.90 o
  11   3   8      206.11      204.38      4.57 o
  12   3   8       26.46       25.83      1.82 o
  13   3   8       18.59       16.81      1.83 o
  14   3   8       18.08       14.98      1.86 o
  15   3   8        0.22       -0.96      1.50 o
  16   3   8       33.56       33.39      2.38 o
  17   3   8       11.07        9.85      2.10 o
  18   3   8        2.71        2.02      2.01 o
  19   3   8        2.29        4.95      2.16 o
  20   3   8       23.02       29.80      3.93 o
  21   3   8        0.72        5.31      2.35 o
  22   3   8        0.02       -0.59      2.13 o
 -23   4   8        2.27        2.78      4.66 o
 -22   4   8        9.74       15.45      4.52 o
 -21   4   8       19.32       15.22      3.17 o
 -20   4   8        0.04        4.39      2.54 o
 -19   4   8        0.00        1.45      2.39 o
 -18   4   8       10.52       13.57      2.74 o
 -17   4   8       22.30       17.01      2.62 o
 -16   4   8        2.20        1.27      1.92 o
 -15   4   8       24.98       25.01      2.82 o
 -14   4   8        0.00       -1.73      1.73 o
 -13   4   8      108.29      103.79      4.48 o
 -12   4   8       17.66       17.42      3.14 o
 -11   4   8       76.50       79.13      4.56 o
 -10   4   8      157.96      150.75      5.94 o
  -9   4   8      238.65      242.28      7.69 o
  -8   4   8      289.35      301.72      8.89 o
  -7   4   8        0.23        1.12      1.53 o
  -6   4   8        1.32       -1.18      1.18 o
  -5   4   8      318.58      303.13     15.83 o
  -4   4   8       23.98       24.18      2.31 o
  -3   4   8       19.54       20.83      1.90 o
  -2   4   8       43.51       42.64      4.08 o
  -1   4   8       25.26       31.49      2.67 o
   0   4   8      198.64      208.66      6.79 o
   1   4   8       42.83       47.12      3.20 o
   2   4   8        8.41        9.21      1.55 o
   3   4   8        1.69        3.47      1.38 o
   4   4   8       26.84       30.66      2.59 o
   5   4   8        0.05        1.29      1.59 o
   6   4   8       86.45       89.71      4.40 o
   7   4   8       46.28       49.53      3.37 o
   8   4   8       63.47       71.95      4.05 o
   9   4   8      173.61      180.97      6.76 o
  10   4   8       25.23       19.14      2.53 o
  11   4   8       35.17       37.20      3.19 o
  12   4   8       11.71       13.75      2.78 o
  13   4   8       25.69       35.31      2.90 o
  14   4   8        4.86        1.58      1.94 o
  15   4   8        0.13       -0.69      2.02 o
  16   4   8       14.45       11.94      2.50 o
  17   4   8        0.22       -0.12      2.17 o
  18   4   8        2.55        1.45      2.41 o
  19   4   8        8.35        4.95      2.79 o
  20   4   8        1.37        1.64      2.23 o
 -22   5   8        1.55        1.42      4.71 o
 -21   5   8        3.19        4.85      3.20 o
 -20   5   8        4.92        8.26      3.04 o
 -19   5   8        0.35        1.86      2.67 o
 -18   5   8        1.68        4.28      2.38 o
 -17   5   8        9.11       10.19      2.54 o
 -16   5   8        1.83        0.47      2.01 o
 -15   5   8        6.92        8.34      2.30 o
 -14   5   8        0.89        2.10      2.02 o
 -13   5   8        3.40        6.44      3.09 o
 -12   5   8        0.13       -2.03      2.03 o
 -11   5   8        3.56        2.27      3.40 o
 -10   5   8       30.69       26.38      3.30 o
  -9   5   8        2.26        1.24      2.04 o
  -8   5   8       24.98       24.81      2.95 o
  -7   5   8        1.75       -1.02      1.98 o
  -6   5   8       79.41       80.57      4.46 o
  -5   5   8        3.49        4.00      1.62 o
  -4   5   8       20.85       22.50      2.18 o
  -3   5   8        0.59       -1.88      1.88 o
  -2   5   8        1.74        0.38      1.38 o
  -1   5   8      157.63      126.77      5.30 o
   0   5   8       79.54       90.20      4.47 o
   1   5   8       50.95       38.03      3.16 o
   2   5   8       42.12       30.82      2.96 o
   3   5   8        2.18        3.78      1.94 o
   4   5   8        0.44       -1.94      2.11 o
   5   5   8       38.09       39.34      4.07 o
   6   5   8      104.29      103.00      6.24 o
   7   5   8       83.54       80.64      5.66 o
   8   5   8        0.61       -0.40      2.30 o
   9   5   8        6.96        6.02      2.17 o
  10   5   8        1.96        2.73      2.45 o
  11   5   8        0.06        4.43      2.73 o
  12   5   8        0.36       -0.14      2.22 o
  13   5   8        0.05        0.13      2.39 o
  14   5   8       12.11       15.27      3.12 o
  15   5   8        0.87       -0.18      2.17 o
  16   5   8       44.65       39.53      3.48 o
  17   5   8        5.51        7.64      2.30 o
  18   5   8        1.20       -1.23      2.33 o
  19   5   8        0.05       -2.28      2.28 o
 -20   6   8        0.01        2.66      6.22 o
 -19   6   8        2.02        4.97      2.73 o
 -18   6   8        3.39        0.83      2.44 o
 -17   6   8        2.91        8.07      2.71 o
 -16   6   8        3.75        3.71      2.87 o
 -15   6   8       18.98       25.19      3.52 o
 -14   6   8        1.32       -0.12      2.94 o
 -13   6   8        0.52       -2.22      2.22 o
 -12   6   8       29.64       30.11      3.52 o
 -11   6   8       44.37       43.11      3.87 o
 -10   6   8        0.71        1.48      2.35 o
  -9   6   8      140.48      148.02      6.26 o
  -8   6   8       19.49       23.70      4.09 o
  -7   6   8       22.87       21.44      6.27 o
  -6   6   8       95.86       88.28     13.25 o
  -5   6   8        0.89        2.28      2.66 o
  -4   6   8       18.13       25.41      2.89 o
  -3   6   8        0.00        0.32      1.48 o
  -2   6   8        8.20       12.12      2.32 o
  -1   6   8        0.09       -1.84      1.84 o
   0   6   8        6.19        5.03      2.83 o
   1   6   8       57.61       73.80      5.11 o
   2   6   8       25.15       29.00      3.22 o
   3   6   8       21.93       24.10      4.07 o
   4   6   8        0.21        2.20      4.67 o
   5   6   8       18.44       18.10      3.56 o
   6   6   8        9.13       11.23      3.14 o
   7   6   8        1.83        0.12      3.68 o
   8   6   8       63.51       66.25      8.37 o
   9   6   8       12.67       12.20      4.97 o
  10   6   8        3.89        5.70      3.17 o
  11   6   8       10.60       15.28      3.80 o
  12   6   8        8.39        8.19      3.41 o
  13   6   8        1.59        1.50      3.25 o
  14   6   8        3.09        1.08      3.07 o
  15   6   8        2.83        5.69      3.49 o
  16   6   8        0.59        2.74      2.64 o
  17   6   8        4.53        2.13      2.82 o
 -17   7   8        5.38        4.63      5.45 o
 -16   7   8        0.21        1.26      3.79 o
 -15   7   8        7.02        7.16      4.02 o
 -14   7   8        0.93       -2.77      3.47 o
 -13   7   8       10.61       11.67      3.99 o
 -12   7   8       11.27        8.89      3.99 o
 -11   7   8        0.16       -0.74      3.13 o
 -10   7   8       16.08        6.73      3.45 o
  -9   7   8       11.39       14.32      3.84 o
  -8   7   8        0.45        5.54      3.26 o
  -7   7   8       16.06       11.44      3.40 o
  -6   7   8        7.43        5.05      5.53 o
  -5   7   8       22.76       12.79      3.52 o
  -4   7   8        2.72        6.99      3.83 o
  -3   7   8       31.43       43.11      4.79 o
  -2   7   8       20.58       20.11      2.44 o
  -1   7   8        9.92       15.95      2.42 o
   0   7   8       37.67       38.31      3.54 o
   1   7   8        0.75       -0.54      1.89 o
   2   7   8       97.32       97.66      4.82 o
   3   7   8       81.06       82.13      5.26 o
   4   7   8        0.36        5.43      2.56 o
   5   7   8       25.36       24.27      3.53 o
   6   7   8       35.46       33.40      4.76 o
   7   7   8        0.32        0.41      3.79 o
   8   7   8       20.78       17.35      4.08 o
   9   7   8        4.33        1.75      3.09 o
  10   7   8        2.03       -0.57      2.92 o
  11   7   8        2.39        4.62      3.33 o
  12   7   8        2.66        2.40      3.33 o
  13   7   8        4.55        5.37      3.57 o
  14   7   8        4.78        8.49      3.75 o
 -12   8   8        5.66        4.72      5.27 o
 -11   8   8        0.14        4.24      7.74 o
 -10   8   8        4.64       12.16      4.20 o
  -9   8   8       33.32       34.68      5.31 o
  -8   8   8       10.04        9.24      4.89 o
  -7   8   8        4.31        7.35      5.36 o
  -6   8   8       11.11       17.25      6.52 o
  -5   8   8        0.61        3.01      5.21 o
  -4   8   8        1.83        6.81      5.39 o
  -3   8   8        4.25        3.85      5.26 o
  -2   8   8        2.97        3.75      5.02 o
  -1   8   8       24.30       37.45      7.30 o
   0   8   8        0.66       -4.42      4.42 o
   1   8   8       31.41       32.87      3.92 o
   2   8   8       12.43       19.51      3.52 o
   3   8   8        0.04        3.42      2.76 o
   4   8   8       11.51        8.99      3.59 o
   5   8   8        3.72        2.59      3.21 o
   6   8   8        5.13        9.04      3.66 o
   7   8   8        2.16        1.54      3.40 o
   8   8   8        5.80        7.69      3.79 o
   9   8   8       11.23       10.65      5.26 o
 -25   1   9       10.05       12.86      3.13 o
 -24   1   9        2.54        2.45      2.76 o
 -23   1   9        8.21       10.99      2.81 o
 -22   1   9       33.70       36.13      3.44 o
 -21   1   9        4.96        3.22      1.75 o
 -20   1   9        4.45        3.07      1.64 o
 -19   1   9       50.77       55.92      2.82 o
 -18   1   9       22.12       21.00      2.00 o
 -17   1   9      131.85      123.48      3.79 o
 -16   1   9        0.31        0.66      1.75 o
 -15   1   9        3.15        5.69      1.40 o
 -14   1   9      104.52       93.80      3.91 o
 -13   1   9        9.51       10.19      1.60 o
 -12   1   9       16.10       17.38      1.44 o
 -11   1   9       24.44       23.37      1.51 o
 -10   1   9        6.20        7.83      1.12 o
  -9   1   9        0.02       -0.21      0.89 o
  -8   1   9      152.25      156.93      3.45 o
  -7   1   9      612.07      604.09      9.99 o
  -6   1   9      576.98      578.61      9.60 o
  -5   1   9     1283.19     1335.25     20.82 o
  -4   1   9      213.85      200.49      3.96 o
  -3   1   9       46.93       45.66      1.69 o
  -2   1   9      130.57      117.75      2.75 o
  -1   1   9        7.46        8.47      1.07 o
   0   1   9       62.74       63.21      2.39 o
   1   1   9     1447.14     1384.61     23.52 o
   2   1   9      409.13      391.55      8.25 o
   3   1   9      373.55      388.42      9.26 o
   4   1   9        7.67       12.98      1.35 o
   5   1   9       23.07       16.58      1.25 o
   6   1   9       61.41       73.84      2.41 o
   7   1   9       14.89       14.54      1.32 o
   8   1   9      559.23      559.58      9.47 o
   9   1   9        0.01        0.52      1.04 o
  10   1   9        4.75        4.33      1.21 o
  11   1   9        1.21        0.00      1.12 o
  12   1   9        0.13        1.27      1.16 o
  13   1   9       15.69       11.83      1.65 o
  14   1   9        7.13        5.54      1.38 o
  15   1   9        0.16       -0.87      1.24 o
  16   1   9       19.27       22.59      1.81 o
  17   1   9        2.57        3.57      1.61 o
  18   1   9        9.74       10.56      1.82 o
  19   1   9        7.88       10.04      1.85 o
  20   1   9        0.21        0.87      3.65 o
  21   1   9        0.24        0.12      2.38 o
  22   1   9       21.27       28.62      3.57 o
 -25   2   9        3.54        3.91      2.89 o
 -24   2   9        1.81        3.19      2.32 o
 -23   2   9        7.31       13.18      2.43 o
 -22   2   9        9.14        9.97      2.28 o
 -21   2   9        2.94        5.44      2.06 o
 -20   2   9        1.23        1.59      1.84 o
 -19   2   9       19.01       20.77      2.26 o
 -18   2   9        2.48        3.64      1.58 o
 -17   2   9        2.20        1.70      1.54 o
 -16   2   9       37.89       29.43      3.33 o
 -15   2   9       95.21       80.55      3.70 o
 -14   2   9       28.51       28.95      1.90 o
 -13   2   9       95.55       95.15      2.92 o
 -12   2   9      556.73      530.24      9.13 o
 -11   2   9     1439.02     1472.71     22.80 o
 -10   2   9      748.54      747.65     13.67 o
  -9   2   9        8.71        6.50      1.12 o
  -8   2   9       11.28        7.68      1.29 o
  -7   2   9      111.73      122.99      3.80 o
  -6   2   9       18.26       25.67      1.77 o
  -5   2   9       37.17       27.70      2.69 o
  -4   2   9      105.44      104.52      3.36 o
  -3   2   9       59.85       68.98      2.70 o
  -2   2   9       16.16       19.88      1.78 o
  -1   2   9        2.09       -0.77      0.77 o
   0   2   9        8.83       12.62      1.56 o
   1   2   9      810.94      677.56     86.12 o
   2   2   9       57.54       65.95      6.81 o
   3   2   9       15.90       13.88      1.86 o
   4   2   9      233.50      100.89      6.98 o
   6   2   9      413.61      184.31      8.50 o
   7   2   9      119.93      120.43      4.32 o
   8   2   9       31.12       35.01      2.02 o
   9   2   9      138.70      134.56      3.39 o
  10   2   9        5.18        2.33      1.25 o
  11   2   9       25.34       28.41      1.74 o
  12   2   9       82.07       90.02      2.81 o
  13   2   9        4.41        4.71      1.32 o
  14   2   9       15.88       18.00      1.66 o
  15   2   9        0.09        0.58      1.44 o
  16   2   9        1.80        0.05      1.52 o
  17   2   9        6.13        4.61      1.70 o
  18   2   9        2.58        0.32      1.63 o
  19   2   9        1.97        2.73      1.81 o
  20   2   9       19.79       18.82      2.23 o
  21   2   9       18.05       16.95      2.25 o
  22   2   9        7.22       10.88      2.68 o
 -24   3   9        0.20       -0.04      2.82 o
 -23   3   9        4.01        5.39      2.83 o
 -22   3   9        4.95       11.43      6.64 o
 -21   3   9        1.26       -1.69      2.43 o
 -20   3   9        1.41       -1.56      2.31 o
 -19   3   9        4.87        3.42      1.79 o
 -18   3   9       15.39       19.88      2.68 o
 -17   3   9       48.91       55.47      3.10 o
 -16   3   9       22.09       18.43      2.14 o
 -15   3   9        4.08        2.19      1.63 o
 -14   3   9        5.42        0.08      1.73 o
 -13   3   9      305.85      294.21      7.29 o
 -12   3   9       25.42       20.59      3.98 o
 -11   3   9      145.44      132.20      4.89 o
 -10   3   9      508.60      461.53     10.09 o
  -9   3   9      148.43      139.61      4.36 o
  -8   3   9      345.53      317.62      7.16 o
  -7   3   9      167.22      150.96      4.22 o
  -6   3   9      639.52      630.37     12.70 o
  -5   3   9       18.82       11.34      3.68 o
  -4   3   9      216.34       81.23      6.46 o
  -3   3   9        0.13       -0.24      0.89 o
  -2   3   9      188.87      192.41      4.75 o
  -1   3   9       48.53       48.50      2.44 o
   0   3   9      347.56      367.48      7.35 o
   1   3   9      517.75      498.00      9.51 o
   2   3   9        0.10        1.81      1.07 o
   3   3   9       73.87       66.96      2.74 o
   4   3   9        8.68        7.82      1.40 o
   5   3   9        6.70        6.92      1.40 o
   6   3   9      126.21      121.61      5.45 o
   7   3   9      183.30      172.32      4.92 o
   8   3   9       72.13       78.03      3.27 o
   9   3   9       60.29       49.56      2.97 o
  10   3   9       35.51       37.54      2.47 o
  11   3   9       44.77       43.69      2.20 o
  12   3   9        2.88        0.61      1.30 o
  13   3   9       25.10       24.24      1.89 o
  14   3   9        0.51       -1.49      1.49 o
  15   3   9       14.30       13.95      1.98 o
  16   3   9        0.85       -1.16      1.64 o
  17   3   9       26.10       24.34      3.05 o
  18   3   9       37.67       43.50      3.09 o
  19   3   9        1.28        2.76      2.38 o
  20   3   9       50.10       49.35      3.37 o
  21   3   9        1.87        5.63      4.72 o
 -23   4   9        1.35       -4.08      4.08 o
 -22   4   9       23.84       20.76      4.37 o
 -21   4   9       12.56       18.58      3.39 o
 -20   4   9       30.63       33.56      3.79 o
 -19   4   9       12.59       13.66      5.19 o
 -18   4   9        7.77       11.36      2.78 o
 -17   4   9       38.52       47.33      4.01 o
 -16   4   9       20.85       26.36      4.43 o
 -15   4   9        0.00       -0.33      2.05 o
 -14   4   9       23.82       24.89      3.05 o
 -13   4   9      207.60      198.15      7.06 o
 -12   4   9       38.67       39.58      3.54 o
 -11   4   9       35.28       35.22      3.56 o
 -10   4   9       18.78       16.72      4.71 o
  -9   4   9      187.50      197.26      6.86 o
  -8   4   9      210.23      197.15      6.85 o
  -7   4   9       24.76       27.54      3.17 o
  -6   4   9      303.14      303.32      7.54 o
  -5   4   9       32.97       41.72      3.31 o
  -4   4   9        0.28       -1.35      1.35 o
  -3   4   9        5.97        3.10      1.62 o
  -2   4   9       48.74       58.52      3.61 o
  -1   4   9       41.50       39.67      3.08 o
   0   4   9        0.31       -1.83      1.83 o
   1   4   9       87.69       91.54      4.42 o
   2   4   9       54.83       54.43      3.62 o
   3   4   9       21.15       20.96      2.29 o
   4   4   9        0.63       -0.07      1.54 o
   5   4   9      110.27      111.00      4.91 o
   6   4   9        6.49        9.45      2.10 o
   7   4   9        4.92        5.31      1.99 o
   8   4   9       58.71       58.18      3.79 o
   9   4   9        0.92        1.25      1.92 o
  10   4   9       66.55       76.11      5.06 o
  11   4   9       99.42       99.04      5.08 o
  12   4   9        0.13        1.85      3.61 o
  13   4   9       26.11       24.19      2.71 o
  14   4   9       11.48       12.71      2.38 o
  15   4   9        0.26       -1.98      1.98 o
  16   4   9       14.57       19.94      2.85 o
  17   4   9        2.45        0.51      2.34 o
  18   4   9       37.54       40.77      3.66 o
  19   4   9       25.69       32.18      3.44 o
  20   4   9        5.87        2.43      2.69 o
 -21   5   9       23.71       27.62      4.62 o
 -20   5   9        3.74        5.37      3.02 o
 -19   5   9        7.85        8.28      3.00 o
 -18   5   9        0.54        1.13      2.65 o
 -17   5   9        9.57       12.12      3.02 o
 -16   5   9        2.30       -1.20      2.38 o
 -15   5   9       23.14       24.77      3.36 o
 -14   5   9        9.88       14.10      2.90 o
 -13   5   9       13.46       15.42      2.91 o
 -12   5   9        5.52        5.59      3.49 o
 -11   5   9        0.26       -2.02      2.02 o
 -10   5   9        0.13       -1.67      1.94 o
  -9   5   9       25.94       26.57      3.25 o
  -8   5   9      159.50      153.84      6.11 o
  -7   5   9        0.10       -0.05      2.05 o
  -6   5   9       99.38       84.92      7.51 o
  -5   5   9       13.29       13.54      2.04 o
  -4   5   9       76.51       78.00      3.56 o
  -3   5   9      131.35      135.75      4.65 o
  -2   5   9       37.05       27.96      2.89 o
  -1   5   9        4.09        2.27      1.78 o
   0   5   9        2.22        2.88      1.87 o
   1   5   9      106.53      100.08      4.93 o
   2   5   9        0.08        0.93      1.86 o
   3   5   9       30.07       27.21      4.95 o
   4   5   9        9.86        7.48      2.72 o
   5   5   9       94.45       90.56      6.04 o
   6   5   9        1.29        0.88      2.70 o
   7   5   9        1.98        0.26      2.43 o
   8   5   9       16.56       17.63      3.28 o
   9   5   9       42.64       35.84      4.25 o
  10   5   9       30.02       32.01      6.09 o
  11   5   9       38.31       36.15      8.11 o
  12   5   9       43.03       46.66      4.05 o
  13   5   9       21.16       23.30      4.55 o
  14   5   9        4.07        4.92      2.27 o
  15   5   9       18.96       18.42      2.89 o
  16   5   9        3.42        6.19      2.57 o
  17   5   9        0.01       -0.61      2.39 o
  18   5   9        1.64        2.60      2.86 o
 -19   6   9       10.61       12.11      4.09 o
 -18   6   9        0.11       -2.69      2.73 o
 -17   6   9       30.49       35.45      4.15 o
 -16   6   9       26.51       29.85      3.87 o
 -15   6   9        5.36        3.71      4.00 o
 -14   6   9       10.59       13.41      3.27 o
 -13   6   9        0.28        0.76      2.49 o
 -12   6   9       34.16       36.32      3.79 o
 -11   6   9       12.64        9.20      3.60 o
 -10   6   9        1.17        0.05      2.43 o
  -9   6   9        0.71        5.36      3.38 o
  -8   6   9       17.73       13.52      2.89 o
  -7   6   9        6.66        6.52      2.60 o
  -6   6   9      287.20      267.40     10.89 o
  -5   6   9       16.66       15.32      2.93 o
  -4   6   9        5.45        7.01      2.39 o
  -3   6   9        0.89        3.27      1.82 o
  -2   6   9       43.48       45.33      3.67 o
  -1   6   9        0.10       -1.77      1.77 o
   0   6   9       40.30       35.85      3.43 o
   1   6   9       40.33       41.51      3.64 o
   2   6   9       64.27       54.42      6.10 o
   3   6   9       27.87       27.25      4.01 o
   4   6   9      107.22      105.09      6.91 o
   5   6   9       94.93       89.95      6.38 o
   6   6   9       39.52       41.31      4.64 o
   7   6   9       64.02       61.69      5.48 o
   8   6   9       66.55       64.93      8.47 o
   9   6   9       24.57       25.75      6.20 o
  10   6   9       11.88       12.22      5.07 o
  11   6   9        2.17        9.82      5.10 o
  12   6   9        0.94        5.58      4.94 o
  13   6   9        0.17        2.49      2.97 o
  14   6   9        0.52       -1.96      2.86 o
  15   6   9        4.25        3.33      2.62 o
  16   6   9        1.46       -0.81      2.60 o
 -16   7   9       12.17       17.01      5.40 o
 -15   7   9        2.64        4.67      3.25 o
 -14   7   9        2.21        1.54      5.36 o
 -13   7   9        2.15        1.52      3.63 o
 -12   7   9        1.85       -3.58      4.95 o
 -11   7   9        9.41        6.28      3.73 o
 -10   7   9        0.22       -0.19      3.15 o
  -9   7   9        1.75        0.60      3.19 o
  -8   7   9        8.37       14.95      3.77 o
  -7   7   9       12.72       16.54      3.89 o
  -6   7   9        1.17       -0.88      2.85 o
  -5   7   9       10.13       11.52      7.67 o
  -4   7   9       11.09       18.20      7.16 o
  -3   7   9       20.93       25.44      4.21 o
  -2   7   9        0.14       -0.14      2.85 o
  -1   7   9        2.09       -1.30      1.80 o
   0   7   9        3.04        4.26      2.02 o
   1   7   9       30.34       30.59      3.03 o
   2   7   9       17.80       16.29      3.01 o
   3   7   9        5.19        4.50      2.53 o
   4   7   9        8.65        5.11      2.61 o
   5   7   9       12.97       11.86      2.98 o
   6   7   9       67.85       67.51      6.26 o
   7   7   9       23.27       17.91      4.14 o
   8   7   9        2.12        3.95      4.11 o
   9   7   9        1.45        2.75      3.14 o
  10   7   9        4.88        7.50      3.58 o
  11   7   9        2.73        6.57      3.59 o
  12   7   9        1.51        5.54      3.60 o
  13   7   9        0.99        4.31      3.47 o
 -11   8   9       12.60       18.29      4.84 o
 -10   8   9        4.01        5.19      3.87 o
  -9   8   9        0.43        3.53      3.84 o
  -8   8   9        1.48        0.87      4.84 o
  -7   8   9       39.82       43.32      6.04 o
  -6   8   9        0.74       -0.59      3.37 o
  -5   8   9       28.78       36.03      7.75 o
  -4   8   9        9.30       10.87      6.31 o
  -3   8   9        5.58        6.83      5.91 o
  -2   8   9        0.22       -0.93      5.04 o
  -1   8   9        8.74       13.89      5.77 o
   0   8   9        1.98        3.29      5.25 o
   1   8   9        0.53       -1.92      2.43 o
   2   8   9       25.93       23.09      3.59 o
   3   8   9        0.05       -0.41      2.56 o
   4   8   9       15.55       13.38      3.88 o
   5   8   9       31.92       25.54      4.52 o
   6   8   9        0.89        2.59      3.45 o
   7   8   9        6.66        8.77      3.80 o
   8   8   9        4.75        7.97      3.90 o
 -25   0  10       53.71       51.31      7.18 o
 -24   0  10       27.99       31.60      4.55 o
 -23   0  10        0.36        2.22      3.67 o
 -22   0  10        6.02        5.57      3.64 o
 -21   0  10        3.06        3.53      2.80 o
 -20   0  10        0.11       -1.36      2.61 o
 -19   0  10        4.24        5.60      4.58 o
 -18   0  10        0.47        2.30      2.43 o
 -17   0  10       18.14       11.73      2.92 o
 -16   0  10        1.06       -0.47      2.37 o
 -15   0  10      169.52      179.64      8.62 o
 -14   0  10     1315.27     1238.20     28.13 o
 -13   0  10      265.14      308.43     10.45 o
 -12   0  10      280.19      308.99     13.08 o
 -11   0  10       61.07       48.53      2.98 o
 -10   0  10       14.11       13.99      1.91 o
  -9   0  10       18.46       24.52      2.14 o
  -8   0  10      293.57      296.88      7.93 o
  -7   0  10        3.44        3.45      1.43 o
  -6   0  10      655.57      666.53     15.55 o
  -5   0  10      807.79      798.69     18.29 o
  -4   0  10     1317.20     1324.11     29.37 o
  -3   0  10      417.83      419.38     10.37 o
  -2   0  10      480.66      480.10     11.64 o
  -1   0  10       82.63       76.74      7.20 o
   0   0  10      433.89      400.75     12.00 o
   1   0  10      127.50      130.02     12.26 o
   4   0  10        0.00        2.31      1.01 o
   5   0  10      345.31      359.20      8.59 o
   6   0  10      421.40      437.22     10.23 o
   7   0  10      255.67      255.72      6.61 o
   8   0  10      355.91      390.58      8.42 o
   9   0  10       20.63       23.08      1.73 o
  10   0  10       43.68       49.08      3.74 o
  11   0  10        0.46       -0.84      1.77 o
  12   0  10       19.25       18.40      2.51 o
  13   0  10       30.21       33.44      3.07 o
  14   0  10       19.58       22.91      4.19 o
  15   0  10        2.38        2.65      2.04 o
  16   0  10        5.28        2.16      2.31 o
  17   0  10        4.43        5.09      2.67 o
  18   0  10        0.40       -3.24      3.24 o
  19   0  10        2.85       -2.04      4.07 o
  20   0  10        7.98        1.72      5.31 o
  21   0  10        3.10        6.84      4.74 o
  22   0  10        2.19        1.25      4.65 o
 -25   1  10        0.62        3.60      2.82 o
 -24   1  10       18.73       17.98      3.25 o
 -23   1  10        0.65        0.98      2.58 o
 -22   1  10        0.03       -1.69      2.28 o
 -21   1  10       15.92       13.48      2.74 o
 -20   1  10       19.40       22.24      3.21 o
 -19   1  10        3.03        2.51      1.84 o
 -18   1  10       41.21       49.92      3.13 o
 -17   1  10        9.99        8.47      1.98 o
 -16   1  10        9.04       10.68      1.76 o
 -15   1  10      436.05      408.96      9.31 o
 -14   1  10       12.33        9.72      1.62 o
 -13   1  10        8.08        5.02      1.47 o
 -12   1  10       18.56       21.83      1.57 o
 -11   1  10        3.60        3.02      1.13 o
 -10   1  10       45.92       46.84      1.99 o
  -9   1  10        0.13        1.28      0.96 o
  -8   1  10        6.58        4.31      1.02 o
  -7   1  10       93.06      101.79      2.70 o
  -6   1  10      437.58      424.39      7.40 o
  -5   1  10      181.82      170.62      3.67 o
  -4   1  10      214.65      222.79      4.41 o
  -3   1  10      259.70      260.95      4.98 o
  -2   1  10      505.08      468.73      8.79 o
  -1   1  10      250.52      245.26      6.62 o
   0   1  10      195.02      195.00      4.90 o
   1   1  10      124.48      125.36      4.06 o
   2   1  10        2.06        3.00      1.15 o
   3   1  10       48.52       50.11      2.22 o
   4   1  10      410.36      421.45      8.65 o
   5   1  10       12.61       20.87      3.44 o
   6   1  10      134.36      140.53      3.39 o
   7   1  10      711.57      718.09     11.84 o
   8   1  10      239.68      232.53      4.84 o
   9   1  10        7.29        8.52      1.29 o
  10   1  10       15.01       18.02      1.52 o
  11   1  10       10.03       10.87      1.49 o
  12   1  10       46.29       48.82      2.20 o
  13   1  10       10.81       14.24      1.52 o
  14   1  10        5.39        1.90      1.32 o
  15   1  10        0.38        1.02      1.34 o
  16   1  10        1.74        0.75      1.40 o
  17   1  10        0.18        1.36      1.58 o
  18   1  10       17.71       18.12      2.03 o
  19   1  10        5.34        6.60      2.20 o
  20   1  10        0.04       -1.79      2.37 o
  21   1  10        0.16       -1.59      2.45 o
 -24   2  10        6.53        9.82      2.51 o
 -23   2  10        4.95        7.78      2.37 o
 -22   2  10       30.11       35.42      2.99 o
 -21   2  10       33.18       34.35      2.86 o
 -20   2  10        2.11       -1.81      1.81 o
 -19   2  10       19.06       15.37      2.21 o
 -18   2  10       26.25       25.70      2.42 o
 -17   2  10        0.15       -1.47      1.47 o
 -16   2  10      142.93      130.23      3.91 o
 -15   2  10       10.12        6.95      1.65 o
 -14   2  10        0.18        1.41      1.50 o
 -13   2  10      351.16      320.21      7.79 o
 -12   2  10      101.40       96.82      4.63 o
 -11   2  10      104.22       99.77      3.91 o
 -10   2  10      144.24      144.77      4.03 o
  -9   2  10        0.89       -0.33      1.29 o
  -8   2  10       35.99       35.56      2.21 o
  -7   2  10      146.45      164.03      4.77 o
  -6   2  10      790.56      782.45     16.24 o
  -5   2  10        0.27        0.67      1.18 o
  -4   2  10       14.46       16.15      1.98 o
  -3   2  10      237.92      125.23      5.72 o
  -2   2  10       15.20        4.51      4.60 o
  -1   2  10       25.71        9.51     10.21 o
   0   2  10       17.57       15.25      3.68 o
   1   2  10        8.53       15.09      6.60 o
   2   2  10       30.45       21.51      2.77 o
   3   2  10      106.39      119.12      5.14 o
   4   2  10       38.99       43.36      3.30 o
   5   2  10      338.65      335.94     11.59 o
   6   2  10      233.86      215.96      5.80 o
   7   2  10       15.93       14.73      1.64 o
   8   2  10       87.01       77.62      2.96 o
   9   2  10       12.14       13.21      1.82 o
  10   2  10       12.25       10.70      1.49 o
  11   2  10      167.16      168.07      3.89 o
  12   2  10       20.58       20.48      1.70 o
  13   2  10       44.66       39.07      2.12 o
  14   2  10       22.35       23.42      1.87 o
  15   2  10        7.24        6.99      1.53 o
  16   2  10        0.20       -1.15      1.56 o
  17   2  10       33.75       38.36      2.60 o
  18   2  10        0.62       -1.68      1.68 o
  19   2  10        5.91        2.27      1.88 o
  20   2  10       12.48       11.79      2.15 o
  21   2  10        3.18        5.89      2.23 o
 -24   3  10        1.86        8.73      3.77 o
 -23   3  10        0.42       -1.53      2.77 o
 -22   3  10        4.86        5.76      2.90 o
 -21   3  10        8.58        2.51      2.75 o
 -20   3  10        0.03       -0.53      5.92 o
 -19   3  10       12.92       12.98      2.99 o
 -18   3  10       18.74       22.67      2.41 o
 -17   3  10        2.26        0.34      2.57 o
 -16   3  10       15.22       11.95      2.03 o
 -15   3  10       32.78       39.09      3.19 o
 -14   3  10       33.99       35.30      2.60 o
 -13   3  10       14.59       12.67      1.98 o
 -12   3  10        1.48       -1.07      1.71 o
 -11   3  10      298.14      324.39      7.83 o
 -10   3  10      276.26      264.12      6.78 o
  -9   3  10        0.11       -2.39      2.39 o
  -8   3  10        0.04       -1.50      2.13 o
  -7   3  10      506.06      491.23     10.75 o
  -6   3  10       53.09       43.70      2.44 o
  -5   3  10       24.63       21.92      2.23 o
  -4   3  10      113.82      112.90      7.60 o
  -3   3  10       67.03       58.85      6.71 o
  -2   3  10      113.72      128.44      4.56 o
  -1   3  10      290.42      281.80      6.03 o
   0   3  10       39.87       35.17      1.96 o
   1   3  10       58.02       63.28      2.60 o
   2   3  10       67.17       74.65      3.54 o
   3   3  10      332.61      334.09      8.32 o
   4   3  10       56.08       49.10      2.53 o
   5   3  10        6.36        4.27      1.47 o
   6   3  10        3.20        2.02      1.44 o
   7   3  10        2.65        4.69      1.74 o
   8   3  10       33.83       31.31      2.31 o
   9   3  10        0.13        0.70      1.60 o
  10   3  10       69.30       73.35      2.98 o
  11   3  10       24.56       22.59      1.98 o
  12   3  10       30.99       26.55      1.99 o
  13   3  10       32.83       35.34      2.22 o
  14   3  10        0.66        0.33      1.65 o
  15   3  10       19.16       18.72      2.15 o
  16   3  10        4.92        3.47      1.81 o
  17   3  10        0.03       -1.10      2.20 o
  18   3  10        4.29        3.42      2.59 o
  19   3  10        0.06       -2.06      2.06 o
  20   3  10        5.26        3.35      2.30 o
 -22   4  10        7.06        7.56      4.24 o
 -21   4  10       20.23       18.91      4.20 o
 -20   4  10       15.23       15.39      3.26 o
 -19   4  10        1.46        6.70      6.13 o
 -18   4  10        1.52       -2.27      4.18 o
 -17   4  10        1.56        2.57      3.13 o
 -16   4  10        0.52        4.48      2.48 o
 -15   4  10        6.23        7.00      3.64 o
 -14   4  10        1.89       -1.91      2.12 o
 -13   4  10        0.73        1.64      2.24 o
 -12   4  10        0.31       -2.14      2.14 o
 -11   4  10       81.17       66.93      5.61 o
 -10   4  10      281.91      280.96     10.14 o
  -9   4  10      396.80      376.12     10.70 o
  -8   4  10       16.54       12.13      2.54 o
  -7   4  10        1.37        2.40      1.60 o
  -6   4  10       58.94       64.13      4.80 o
  -5   4  10        4.91        2.57      1.68 o
  -4   4  10       16.37       20.31      1.62 o
  -3   4  10       12.56        8.58      3.07 o
  -2   4  10       39.43       37.02      2.04 o
  -1   4  10       29.82       34.61      2.07 o
   0   4  10        9.16        5.04      1.28 o
   1   4  10       30.33       26.45      1.80 o
   2   4  10       11.52        9.11      1.43 o
   3   4  10        4.43        5.00      2.34 o
   4   4  10       32.36       33.14      2.89 o
   5   4  10       44.56       47.84      3.36 o
   6   4  10        5.06        3.52      1.93 o
   7   4  10        0.27       -0.86      2.32 o
   8   4  10      104.83      106.64      5.14 o
   9   4  10        7.88       13.07      2.47 o
  10   4  10      197.50      187.05      7.03 o
  11   4  10       13.72       15.75      2.73 o
  12   4  10        0.96        1.10      2.69 o
  13   4  10        3.93        5.39      2.19 o
  14   4  10        8.05        7.69      2.38 o
  15   4  10        0.01       -1.45      2.95 o
  16   4  10        0.42       -0.17      2.42 o
  17   4  10        7.65        5.51      2.57 o
  18   4  10        0.15       -0.48      3.60 o
  19   4  10        0.91        1.77      2.64 o
 -21   5  10        2.41        9.55      3.78 o
 -20   5  10        1.35        2.61      2.99 o
 -19   5  10        1.84        2.45      3.24 o
 -18   5  10       12.09       18.13      5.98 o
 -17   5  10       13.60       17.72      4.74 o
 -16   5  10        8.50        9.61      2.90 o
 -15   5  10       57.85       52.26      4.48 o
 -14   5  10        0.51       -0.39      2.39 o
 -13   5  10        9.06        7.04      2.65 o
 -12   5  10       10.82       10.56      2.65 o
 -11   5  10       20.57       22.11      4.34 o
 -10   5  10        8.74        8.34      2.51 o
  -9   5  10       19.64       21.86      3.04 o
  -8   5  10        1.91        2.02      2.27 o
  -7   5  10        1.07       -0.22      2.11 o
  -6   5  10        6.51        6.45      2.37 o
  -5   5  10       43.93       47.25      3.04 o
  -4   5  10        4.24        4.96      1.98 o
  -3   5  10       65.55       52.28      3.74 o
  -2   5  10       10.05       10.65      2.35 o
  -1   5  10       97.04       83.30      4.68 o
   0   5  10        1.19        1.66      1.99 o
   1   5  10       72.76       55.10      3.93 o
   2   5  10       49.36       44.55      3.66 o
   3   5  10       52.08       46.35      7.84 o
   4   5  10       21.17       15.50      3.17 o
   5   5  10        6.82       11.63      4.12 o
   6   5  10        5.73        4.30      2.75 o
   7   5  10        0.01       -2.22      3.99 o
   8   5  10       13.19       18.44      3.57 o
   9   5  10       13.40        9.09      3.14 o
  10   5  10        1.96        0.30      3.71 o
  11   5  10       30.48       28.32      6.14 o
  12   5  10        0.01        1.40      3.11 o
  13   5  10        1.03        2.04      3.16 o
  14   5  10        0.68        0.93      3.54 o
  15   5  10        0.93        1.94      2.47 o
  16   5  10        0.17       -0.72      2.37 o
  17   5  10        0.02       -1.45      2.45 o
 -18   6  10        0.00        2.61      3.63 o
 -17   6  10        0.82        2.20      2.94 o
 -16   6  10        2.98        6.76      3.15 o
 -15   6  10        0.10       -2.57      2.64 o
 -14   6  10        0.00        0.29      2.68 o
 -13   6  10        1.01       -3.19      3.57 o
 -12   6  10        0.10        1.09      2.51 o
 -11   6  10       10.45       14.33      6.03 o
 -10   6  10        0.82        2.51      2.51 o
  -9   6  10       32.39       38.37      3.69 o
  -8   6  10        8.54        7.34      2.67 o
  -7   6  10        5.55        7.49      2.62 o
  -6   6  10        2.43        3.78      2.45 o
  -5   6  10       86.89       70.48      5.44 o
  -4   6  10        0.01       -0.43      3.80 o
  -3   6  10        0.07        0.94      1.94 o
  -2   6  10        2.24        2.47      1.98 o
  -1   6  10        3.08        1.29      2.03 o
   0   6  10        0.99        1.47      2.01 o
   1   6  10        2.24        2.43      2.21 o
   2   6  10       29.75       28.01      3.25 o
   3   6  10        3.58        7.36      2.96 o
   4   6  10       27.97       38.89      4.57 o
   5   6  10       47.06       46.52      5.75 o
   6   6  10        0.00        0.49      2.76 o
   7   6  10        0.48       -0.96      3.02 o
   8   6  10       47.93       45.70      7.43 o
   9   6  10       52.89       59.66      8.28 o
  10   6  10       31.83       31.35      6.73 o
  11   6  10        0.04        2.42      4.26 o
  12   6  10       14.15       14.85      4.22 o
  13   6  10        1.49       -1.11      4.39 o
  14   6  10        1.21        2.81      4.94 o
  15   6  10        0.17       -0.60      2.63 o
 -15   7  10       13.12       16.96      4.82 o
 -14   7  10        4.72        7.39      3.23 o
 -13   7  10        0.98       -0.52      2.77 o
 -12   7  10        6.74        5.43      3.15 o
 -11   7  10        6.17       10.04      3.18 o
 -10   7  10        4.73        4.77      2.97 o
  -9   7  10        8.46        4.78      3.59 o
  -8   7  10       27.24       29.87      8.76 o
  -7   7  10       27.97       28.52      4.64 o
  -6   7  10        0.17        2.57      3.19 o
  -5   7  10        5.82        6.56      3.49 o
  -4   7  10        0.01       -0.54      2.84 o
  -3   7  10        5.76        4.32      3.32 o
  -2   7  10       20.83       20.36      4.05 o
  -1   7  10       36.83       42.91      3.48 o
   0   7  10       15.17       18.68      3.49 o
   1   7  10       14.73       20.09      2.82 o
   2   7  10       16.29       19.77      3.32 o
   3   7  10        5.73        8.34      2.89 o
   4   7  10        8.75        7.16      2.87 o
   5   7  10        5.74        7.13      2.82 o
   6   7  10       27.67       29.16      4.68 o
   7   7  10        6.72        7.99      3.49 o
   8   7  10       24.14       21.44      4.36 o
   9   7  10       14.77       13.17      4.11 o
  10   7  10        1.60       -1.11      3.11 o
  11   7  10        0.00       -2.34      4.56 o
  12   7  10        0.08        0.81      3.27 o
 -10   8  10       22.05       25.22      5.18 o
  -9   8  10       49.68       56.84      6.49 o
  -8   8  10       33.53       39.90      5.69 o
  -7   8  10       10.53       15.62      4.52 o
  -6   8  10        1.77        2.60      3.55 o
  -5   8  10        1.25        8.96      5.22 o
  -4   8  10        1.96        2.30      5.63 o
  -3   8  10        4.99        8.55      5.99 o
  -2   8  10        0.09        7.67      5.75 o
  -1   8  10       21.09       21.98      6.76 o
   0   8  10        9.37       10.40      5.84 o
   1   8  10        1.72        3.66      2.79 o
   2   8  10        3.42        7.66      4.34 o
   3   8  10        0.31        0.40      2.80 o
   4   8  10        2.20        3.51      3.50 o
   5   8  10        0.16        6.21      4.92 o
   6   8  10        0.68       -0.65      3.18 o
 -24   1  11        5.01        7.49      3.03 o
 -23   1  11       29.38       38.88      3.83 o
 -22   1  11       18.72       17.38      3.12 o
 -21   1  11        0.03       -0.08      2.62 o
 -20   1  11        2.07        1.45      2.72 o
 -19   1  11        0.09       -1.99      1.99 o
 -18   1  11        0.46        1.44      1.81 o
 -17   1  11       35.95       36.59      2.89 o
 -16   1  11       53.58       55.62      4.08 o
 -15   1  11       17.50       21.94      2.03 o
 -14   1  11      540.30      480.07     12.76 o
 -13   1  11        0.02        0.22      1.37 o
 -12   1  11        1.93       -1.12      1.12 o
 -11   1  11      104.02       99.39      2.93 o
 -10   1  11        0.32        0.29      1.06 o
  -9   1  11       25.84       23.01      1.53 o
  -8   1  11       78.39       75.78      2.44 o
  -7   1  11        6.99        6.37      1.14 o
  -6   1  11       16.37       16.62      1.33 o
  -5   1  11        0.75        0.16      0.95 o
  -4   1  11        3.41        3.61      1.15 o
  -3   1  11       10.73       14.71      1.51 o
  -2   1  11       26.94       27.09      1.70 o
  -1   1  11       18.53       15.83      2.90 o
   0   1  11       27.95       32.81      1.98 o
   1   1  11       37.18       37.26      2.34 o
   2   1  11      189.95      199.18      4.84 o
   3   1  11      100.50      115.39      3.46 o
   4   1  11       24.42       23.10      1.82 o
   5   1  11      507.35      513.36      9.66 o
   6   1  11      581.84      617.35     10.40 o
   7   1  11      135.93      138.50      4.92 o
   8   1  11       31.17       26.39      2.41 o
   9   1  11        3.43        1.87      1.45 o
  10   1  11        1.00        3.09      1.21 o
  11   1  11       45.39       39.32      2.01 o
  12   1  11        4.83        4.90      1.35 o
  13   1  11        1.06        1.28      1.27 o
  14   1  11       17.55       20.08      1.75 o
  15   1  11       25.03       25.43      1.90 o
  16   1  11        1.74        2.46      1.47 o
  17   1  11        7.08        2.32      1.93 o
  18   1  11        9.19        8.93      2.24 o
  19   1  11       12.47       14.90      3.45 o
  20   1  11        1.72       -1.32      2.43 o
  21   1  11        1.82       -3.56      3.56 o
 -24   2  11        2.54        2.54      2.79 o
 -23   2  11        9.35       10.04      2.95 o
 -22   2  11        1.00        2.51      2.71 o
 -21   2  11        8.50        8.48      2.73 o
 -20   2  11       15.54       23.16      3.11 o
 -19   2  11       19.43       29.49      3.04 o
 -18   2  11        0.82        0.51      2.05 o
 -17   2  11        1.05        1.25      2.72 o
 -16   2  11        2.05        1.56      1.75 o
 -15   2  11       42.90       46.70      2.92 o
 -14   2  11        4.34        1.47      2.35 o
 -13   2  11      156.97      162.91      5.93 o
 -12   2  11        2.32        3.83      2.00 o
 -11   2  11       53.42       51.22      4.50 o
 -10   2  11       16.86       17.68      1.67 o
  -9   2  11       12.16       12.37      1.52 o
  -8   2  11      113.89      104.59      3.34 o
  -7   2  11      408.46      394.52      8.00 o
  -6   2  11       18.06       21.44      1.96 o
  -5   2  11      389.29      387.04     10.63 o
  -4   2  11       56.80       62.42      3.58 o
  -3   2  11        1.49        1.06      0.73 o
  -2   2  11       10.47       13.53      2.34 o
  -1   2  11       17.37       15.40      5.20 o
   0   2  11        0.10       -0.34      0.60 o
   2   2  11        2.41        2.97      2.25 o
   3   2  11      253.23      262.38      6.62 o
   4   2  11        2.56        2.32      1.46 o
   5   2  11       48.80       49.52      2.79 o
   6   2  11        3.62        4.72      1.40 o
   7   2  11        8.41        8.23      1.55 o
   8   2  11       22.23       22.35      1.89 o
   9   2  11       25.11       25.61      2.02 o
  10   2  11        2.51        1.42      1.47 o
  11   2  11        0.00        1.56      1.32 o
  12   2  11      124.56      132.04      3.50 o
  13   2  11        5.06        4.56      1.45 o
  14   2  11        1.07       -0.11      1.38 o
  15   2  11        0.01       -0.77      1.43 o
  16   2  11       20.87       18.53      2.06 o
  17   2  11        2.01       -0.77      1.66 o
  18   2  11        8.78        6.87      1.95 o
  19   2  11        0.06       -1.30      1.82 o
  20   2  11        7.18        7.15      2.20 o
 -23   3  11       40.54       43.72      4.19 o
 -22   3  11        0.21       -2.69      2.69 o
 -21   3  11        2.28        5.32      4.17 o
 -20   3  11        8.62       11.14      2.68 o
 -19   3  11        0.07        1.49      1.97 o
 -18   3  11        1.53        2.20      1.86 o
 -17   3  11        0.37        2.39      1.87 o
 -16   3  11        0.23       -0.95      1.72 o
 -15   3  11        0.18       -0.90      1.73 o
 -14   3  11       10.85       10.15      1.98 o
 -13   3  11        6.22        4.02      1.76 o
 -12   3  11       54.64       59.17      3.20 o
 -11   3  11       44.04       44.61      3.35 o
 -10   3  11       17.85       15.37      3.28 o
  -9   3  11     1497.61     1464.23     33.18 o
  -8   3  11      298.56      310.64      7.68 o
  -7   3  11       11.77       14.05      1.92 o
  -6   3  11      713.86      689.93     14.54 o
  -5   3  11       59.47       71.34      3.32 o
  -4   3  11      292.44      266.46      6.71 o
  -3   3  11        0.07        0.74      2.46 o
  -2   3  11      138.54      136.37      4.37 o
  -1   3  11       25.16       21.23      1.77 o
   0   3  11      190.71      186.95      4.71 o
   1   3  11       18.38       21.59      1.79 o
   2   3  11        0.48        1.06      1.41 o
   3   3  11       82.28       84.16      4.86 o
   4   3  11       70.02       71.70      3.23 o
   5   3  11       50.73       59.89      4.48 o
   6   3  11        0.79        0.36      1.41 o
   7   3  11        0.00        1.53      1.50 o
   8   3  11       93.53       96.85      5.14 o
   9   3  11        2.98        2.95      1.48 o
  10   3  11        1.51        0.02      1.46 o
  11   3  11       20.64       18.98      1.97 o
  12   3  11      100.48      116.64      3.66 o
  13   3  11        0.64        2.80      1.86 o
  14   3  11        3.37        4.31      1.84 o
  15   3  11        3.95        2.54      1.91 o
  16   3  11        0.04       -1.48      1.79 o
  17   3  11       16.21       20.05      2.40 o
  18   3  11        0.97       -1.74      2.38 o
  19   3  11        7.78        6.31      2.37 o
 -22   4  11       16.27        4.94      4.97 o
 -21   4  11        5.71        1.25      3.66 o
 -20   4  11        0.60        0.70      2.74 o
 -19   4  11        1.77        4.48      2.78 o
 -18   4  11       27.42       29.08      3.61 o
 -17   4  11       23.75       25.54      3.50 o
 -16   4  11       22.35       18.07      3.12 o
 -15   4  11        0.11        0.56      2.39 o
 -14   4  11        0.01       -2.99      2.99 o
 -13   4  11        5.04        4.98      2.50 o
 -12   4  11        5.29        1.26      2.46 o
 -11   4  11       27.51       24.36      3.04 o
 -10   4  11       13.66       13.91      2.67 o
  -9   4  11       39.05       35.96      3.36 o
  -8   4  11       42.02       34.72      2.67 o
  -7   4  11       58.63       53.30      3.25 o
  -6   4  11      177.58      164.20      4.79 o
  -5   4  11      118.33      110.05      3.81 o
  -4   4  11        0.19        2.02      1.35 o
  -3   4  11       44.59       44.09      2.54 o
  -2   4  11       70.28       74.61      3.14 o
  -1   4  11       20.26       14.60      1.76 o
   0   4  11      127.80      123.36      4.03 o
   1   4  11      108.81       91.23      4.28 o
   2   4  11       57.05       60.56      2.90 o
   3   4  11       70.56       74.97      3.56 o
   4   4  11      103.48       95.53      3.99 o
   5   4  11       41.65       41.86      2.69 o
   6   4  11        1.30       -1.34      1.34 o
   7   4  11       67.78       75.32      7.28 o
   8   4  11       26.24       23.72      2.88 o
   9   4  11       73.56       75.61      4.63 o
  10   4  11        3.54        1.07      2.15 o
  11   4  11       41.66       41.41      3.08 o
  12   4  11       40.78       36.93      3.16 o
  13   4  11        1.01        0.06      2.26 o
  14   4  11        0.58       -2.11      2.11 o
  15   4  11        4.06        4.18      2.65 o
  16   4  11        2.96        1.05      2.43 o
  17   4  11        8.96        3.52      2.67 o
  18   4  11       17.52       14.39      2.93 o
 -20   5  11       13.07       19.70      4.28 o
 -19   5  11        7.31       11.22      5.40 o
 -18   5  11        0.20        4.31      3.73 o
 -17   5  11        8.58        4.45      2.92 o
 -16   5  11        1.63       -2.83      3.95 o
 -15   5  11        4.02        3.05      2.87 o
 -14   5  11       40.22       40.33      4.57 o
 -13   5  11       44.97       48.91      4.22 o
 -12   5  11        3.19        2.13      3.36 o
 -11   5  11        0.68       -0.53      3.89 o
 -10   5  11        0.91       -2.12      2.12 o
  -9   5  11        2.11        0.89      2.31 o
  -8   5  11        3.97        4.90      2.45 o
  -7   5  11       20.73       19.32      6.76 o
  -6   5  11      155.47      149.67      8.00 o
  -5   5  11       84.41       80.46      4.71 o
  -4   5  11      310.50      306.24      9.59 o
  -3   5  11        6.80       11.89      2.45 o
  -2   5  11        4.14        5.11      3.55 o
  -1   5  11        0.00       -1.53      1.82 o
   0   5  11       48.46       40.62      3.58 o
   1   5  11       23.76       24.34      3.91 o
   2   5  11       11.32        8.12      2.37 o
   3   5  11       13.71       11.39      3.06 o
   4   5  11       42.42       38.40      4.40 o
   5   5  11       36.09       31.34      4.16 o
   6   5  11       36.16       37.24      4.49 o
   7   5  11       62.54       81.80      6.32 o
   8   5  11       26.61       27.91      4.09 o
   9   5  11       18.67       19.11      3.94 o
  10   5  11       92.51       90.89      9.91 o
  11   5  11       31.30       38.27      7.01 o
  12   5  11        6.41       13.21      3.79 o
  13   5  11        0.98       -2.42      2.42 o
  14   5  11        0.51       -0.98      3.53 o
  15   5  11        1.52        0.36      2.75 o
  16   5  11        1.26        0.43      2.84 o
 -18   6  11        0.00       -0.81      3.42 o
 -17   6  11        0.29        0.73      2.95 o
 -16   6  11        1.03       -2.76      2.76 o
 -15   6  11       32.98       41.10      5.22 o
 -14   6  11        0.40       -2.32      2.70 o
 -13   6  11        6.50        8.94      2.96 o
 -12   6  11        0.63        1.48      2.68 o
 -11   6  11        1.98       -0.30      3.45 o
 -10   6  11        4.03        3.05      3.75 o
  -9   6  11       13.84        8.73      2.85 o
  -8   6  11       23.27       25.53      3.38 o
  -7   6  11        2.38       -1.02      2.62 o
  -6   6  11       64.49       56.88      5.65 o
  -5   6  11       20.88       25.75      7.76 o
  -4   6  11       11.86        7.51      3.28 o
  -3   6  11       40.53       28.93      3.26 o
  -2   6  11       12.32       13.29      2.72 o
  -1   6  11        0.19       -1.91      1.91 o
   0   6  11        2.73        1.78      2.24 o
   1   6  11       38.47       44.49      5.66 o
   2   6  11       16.32       20.98      3.77 o
   3   6  11       24.72       23.32      3.93 o
   4   6  11       19.40       20.13      3.83 o
   5   6  11       10.26       10.71      3.39 o
   6   6  11        1.91       -1.21      3.29 o
   7   6  11        0.94       -3.80      3.80 o
   8   6  11        0.31        1.21      3.88 o
   9   6  11        1.19        2.79      4.36 o
  10   6  11        0.01        5.37      4.79 o
  11   6  11        2.62       -1.14      4.16 o
  12   6  11        6.43        4.21      3.64 o
  13   6  11        1.17        4.86      3.76 o
  14   6  11        0.83       -1.08      3.12 o
 -14   7  11       27.33       29.36      5.00 o
 -13   7  11        0.00       -1.55      3.01 o
 -12   7  11        0.14       -1.73      2.90 o
 -11   7  11       39.21       38.73      4.31 o
 -10   7  11        0.40        0.20      2.79 o
  -9   7  11       20.41       22.36      3.67 o
  -8   7  11        5.95        4.50      4.10 o
  -7   7  11        1.71        1.34      2.79 o
  -6   7  11        0.92        2.01      5.47 o
  -5   7  11       15.01       17.22      4.07 o
  -4   7  11        0.01        1.52      3.41 o
  -3   7  11        0.15        2.95      3.11 o
  -2   7  11        1.05        1.95      3.18 o
  -1   7  11        1.26       -0.22      2.06 o
   0   7  11        0.05       -0.64      2.45 o
   1   7  11        1.95        0.07      2.54 o
   2   7  11        2.21        7.72      3.78 o
   3   7  11      122.46      146.77      8.66 o
   4   7  11        0.00        2.68      4.14 o
   5   7  11       20.50       20.27      4.49 o
   6   7  11        1.48        1.38      4.49 o
   7   7  11        0.47        5.24      5.07 o
   8   7  11        0.59        0.10      3.17 o
   9   7  11        0.07       -1.67      3.14 o
  10   7  11        2.47        3.01     10.03 o
  -8   8  11        0.17        4.99      4.10 o
  -7   8  11        1.99        4.33      4.00 o
  -6   8  11        1.32        4.00      4.10 o
  -5   8  11        0.71        2.75      3.91 o
  -4   8  11        1.61        0.56      3.72 o
  -3   8  11       11.49       19.05      4.57 o
  -2   8  11        4.89       10.93      6.07 o
  -1   8  11        0.32       -3.13      5.26 o
   0   8  11        1.47        1.33      5.65 o
   1   8  11        2.05       -3.76      5.39 o
   2   8  11        1.12        0.34      2.88 o
   3   8  11       27.72       26.11      3.97 o
   4   8  11       27.73       28.06      6.47 o
 -24   0  12       10.21       15.97      5.29 o
 -23   0  12        0.29       -3.98      3.98 o
 -22   0  12       12.24       11.80      3.70 o
 -21   0  12       22.92       29.09      4.32 o
 -20   0  12       21.65       18.76      3.70 o
 -19   0  12        4.47        9.46      4.16 o
 -18   0  12       21.25       22.48      4.64 o
 -17   0  12        4.87        4.96      2.66 o
 -16   0  12        6.98        1.27      3.89 o
 -15   0  12      245.09      244.98      9.34 o
 -14   0  12       15.35       14.06      3.69 o
 -13   0  12       20.71       11.76      2.20 o
 -12   0  12      281.44      260.26      7.69 o
 -11   0  12       28.46       28.66      2.61 o
 -10   0  12       34.22       42.28      2.89 o
  -9   0  12       69.84       70.79      3.58 o
  -8   0  12       37.76       39.44      2.76 o
  -7   0  12       95.15       90.44      3.89 o
  -6   0  12        1.53       -0.29      1.37 o
  -5   0  12       54.22       62.35      3.20 o
  -4   0  12      171.68      189.40      5.83 o
  -3   0  12        9.26        7.22      1.69 o
  -2   0  12       73.16       57.05      3.18 o
  -1   0  12       10.19       11.19      2.21 o
   0   0  12       13.79       13.58      2.33 o
   1   0  12       44.18       45.74      3.50 o
   2   0  12        0.38        1.21      2.06 o
   3   0  12      316.87      293.99     10.00 o
   4   0  12      314.63      307.74     10.47 o
   5   0  12       88.63       90.67      5.24 o
   6   0  12      385.15      383.30     13.41 o
   7   0  12      478.98      487.09     15.21 o
   8   0  12       21.42       19.97      2.59 o
   9   0  12        4.32        4.31      2.04 o
  10   0  12       52.04       44.37      3.42 o
  11   0  12        0.39       -0.46      2.01 o
  12   0  12        0.46       -3.00      3.00 o
  13   0  12        0.47       -2.02      2.02 o
  14   0  12        0.00       -2.09      2.09 o
  15   0  12        1.41        0.84      2.31 o
  16   0  12        0.27        1.21      2.71 o
  17   0  12       12.24       11.85      3.40 o
  18   0  12       16.09       15.92      5.61 o
  19   0  12        0.99       -0.15      3.33 o
  20   0  12        7.42       16.42      5.26 o
 -24   1  12        1.37        1.22      2.84 o
 -23   1  12        0.20        3.35      2.81 o
 -22   1  12       14.82       17.84      4.30 o
 -21   1  12        0.45        3.91      2.52 o
 -20   1  12        2.80        7.77      2.73 o
 -19   1  12       18.00       20.33      2.86 o
 -18   1  12       11.17        8.12      2.36 o
 -17   1  12        2.09        2.89      2.53 o
 -16   1  12       23.72       21.23      2.34 o
 -15   1  12        0.54       -1.41      1.41 o
 -14   1  12       22.23       19.36      2.00 o
 -13   1  12      134.93      127.96      3.95 o
 -12   1  12      198.39      197.49      4.46 o
 -11   1  12        7.80        4.45      1.28 o
 -10   1  12       46.70       49.10      2.21 o
  -9   1  12      147.71      136.19      3.98 o
  -8   1  12       39.75       38.57      2.12 o
  -7   1  12        4.47        3.91      1.46 o
  -6   1  12      267.15      269.17      5.34 o
  -5   1  12       44.21       44.97      2.02 o
  -4   1  12        7.09        7.84      1.20 o
  -3   1  12      103.33      116.60      4.63 o
  -2   1  12       98.92       98.07      3.13 o
  -1   1  12       18.44       19.33      1.68 o
   0   1  12        4.22        1.44      1.21 o
   1   1  12      183.24      195.17      5.85 o
   2   1  12      122.22      119.84      3.35 o
   3   1  12      151.67      130.02      3.52 o
   4   1  12       16.33       21.05      1.71 o
   5   1  12       48.32       44.05      2.30 o
   6   1  12        1.04       -0.12      1.28 o
   7   1  12       39.50       42.27      2.08 o
   8   1  12        9.61       15.72      1.88 o
   9   1  12       25.04       25.72      1.83 o
  10   1  12        0.08        1.17      1.24 o
  11   1  12        0.48       -1.17      1.17 o
  12   1  12        1.45        0.17      1.28 o
  13   1  12        0.88        0.23      1.35 o
  14   1  12       21.00       23.65      2.19 o
  15   1  12        0.57       -1.54      1.54 o
  16   1  12        0.43       -1.61      1.61 o
  17   1  12        5.64        3.81      2.10 o
  18   1  12        0.02        1.78      2.14 o
  19   1  12        3.72        7.39      2.36 o
  20   1  12        1.14       -2.83      3.86 o
 -23   2  12       18.62       19.85      3.80 o
 -22   2  12       12.84       25.67      3.47 o
 -21   2  12        7.87        7.51      2.77 o
 -20   2  12       31.36       34.02      3.48 o
 -19   2  12        1.21       -0.41      2.28 o
 -18   2  12       39.55       39.51      3.43 o
 -17   2  12        9.92       12.04      3.35 o
 -16   2  12       13.35       18.09      3.95 o
 -15   2  12        0.53        1.54      1.78 o
 -14   2  12       22.07       22.99      3.01 o
 -13   2  12        0.22       -2.21      2.21 o
 -12   2  12        0.04       -1.53      1.90 o
 -11   2  12        1.86       -1.64      1.78 o
 -10   2  12        2.23        3.75      1.64 o
  -9   2  12      116.43      120.62      3.75 o
  -8   2  12      129.31      132.00      3.87 o
  -7   2  12       11.84       14.27      1.61 o
  -6   2  12       88.77       86.56      3.15 o
  -5   2  12       39.24       42.66      2.65 o
  -4   2  12      445.48      442.23     10.00 o
  -3   2  12        6.92        9.68      1.74 o
  -2   2  12        2.23        0.63      2.64 o
  -1   2  12        6.23        1.02      2.14 o
   0   2  12       47.73       49.30      2.83 o
   1   2  12       74.42       84.77      4.07 o
   2   2  12       40.91       52.23      3.29 o
   3   2  12        1.62        0.58      1.45 o
   4   2  12       31.23       30.61      2.35 o
   5   2  12      211.93      227.96      5.33 o
   6   2  12        6.47        4.36      1.47 o
   7   2  12      156.24      160.49      4.37 o
   8   2  12        9.96       12.70      1.74 o
   9   2  12      136.37      148.63      4.30 o
  10   2  12      162.13      154.56      4.44 o
  11   2  12        8.51       10.53      1.71 o
  12   2  12        5.20        5.03      1.47 o
  13   2  12       11.47       11.88      1.65 o
  14   2  12        1.06        1.28      1.47 o
  15   2  12       11.51       14.73      1.86 o
  16   2  12        0.01        0.38      1.69 o
  17   2  12        0.95        0.65      1.77 o
  18   2  12        0.00       -1.09      1.83 o
  19   2  12        3.25        2.96      2.29 o
 -22   3  12       17.17       26.84      6.20 o
 -21   3  12       13.02       11.24      6.01 o
 -20   3  12       19.84       15.95      3.61 o
 -19   3  12        7.78        6.16      2.97 o
 -18   3  12        0.35       -2.02      2.69 o
 -17   3  12        7.47        7.78      3.12 o
 -16   3  12       19.98       23.20      2.92 o
 -15   3  12       19.53       21.27      2.82 o
 -14   3  12       39.98       33.29      3.16 o
 -13   3  12       10.67       10.71      2.47 o
 -12   3  12       23.98       29.22      4.12 o
 -11   3  12       50.17       51.91      4.61 o
 -10   3  12       88.05       85.05      4.49 o
  -9   3  12      348.67      357.23     10.07 o
  -8   3  12      181.90      197.88      5.78 o
  -7   3  12      584.37      589.54     12.87 o
  -6   3  12      107.10      117.84      5.94 o
  -5   3  12      179.33      179.92      5.36 o
  -4   3  12       25.09       26.54      2.29 o
  -3   3  12        6.23        5.53      1.65 o
  -2   3  12      128.47      132.91      4.52 o
  -1   3  12        2.11       -0.05      1.45 o
   0   3  12       65.89       65.38      2.86 o
   1   3  12        1.51        4.34      1.56 o
   2   3  12        0.04       -0.57      1.42 o
   3   3  12        6.30        7.04      1.66 o
   4   3  12        2.98       -0.77      1.45 o
   5   3  12        1.85       -0.26      1.45 o
   6   3  12       38.42       33.52      2.51 o
   7   3  12        0.02        0.17      1.57 o
   8   3  12       63.44       63.12      5.04 o
   9   3  12        2.60        0.66      1.51 o
  10   3  12        6.20        3.51      1.69 o
  11   3  12        0.18        0.90      1.59 o
  12   3  12       88.38       94.68      3.44 o
  13   3  12       33.89       33.45      2.35 o
  14   3  12        1.00        2.05      2.67 o
  15   3  12        0.77        0.10      1.85 o
  16   3  12        0.05       -1.85      1.85 o
  17   3  12        0.21       -2.35      2.35 o
  18   3  12        1.86       -0.04      2.54 o
 -21   4  12        1.44       -4.05      4.05 o
 -20   4  12        9.24       12.28      3.32 o
 -19   4  12       14.49       15.50      3.34 o
 -18   4  12        1.59        4.15      2.78 o
 -17   4  12        0.85        1.01      2.52 o
 -16   4  12       17.58       23.11      4.96 o
 -15   4  12       13.07        6.19      2.66 o
 -14   4  12        0.25       -0.34      2.34 o
 -13   4  12       31.59       27.79      3.33 o
 -12   4  12        1.77        0.69      2.91 o
 -11   4  12       96.55       88.96      6.79 o
 -10   4  12       52.99       54.27      3.46 o
  -9   4  12        0.00        0.40      1.79 o
  -8   4  12        1.61        4.60      1.86 o
  -7   4  12      170.57      160.52      5.66 o
  -6   4  12       22.53       21.12      2.05 o
  -5   4  12        7.88        5.53      1.61 o
  -4   4  12        7.82        2.45      1.50 o
  -3   4  12       64.28       64.38      3.16 o
  -2   4  12        6.12        4.43      1.55 o
  -1   4  12        6.17       10.76      1.73 o
   0   4  12       10.45       13.18      2.16 o
   1   4  12        0.00       -1.20      1.38 o
   2   4  12       32.75       34.03      2.61 o
   3   4  12       60.84       58.68      3.38 o
   4   4  12       26.20       29.62      2.55 o
   5   4  12        0.47       -1.30      1.78 o
   6   4  12       32.70       28.22      2.56 o
   7   4  12        0.00       -0.49      1.67 o
   8   4  12       10.79       12.82      2.66 o
   9   4  12        0.44        0.35      2.19 o
  10   4  12       42.03       45.56      3.93 o
  11   4  12        7.21       11.04      3.21 o
  12   4  12        2.91        0.44      2.65 o
  13   4  12        3.64        1.79      2.24 o
  14   4  12        0.00       -0.86      2.28 o
  15   4  12        5.39        6.66      2.54 o
  16   4  12        0.19        3.95      2.55 o
  17   4  12        0.30       -2.37      2.37 o
 -19   5  12        0.00        3.09      3.57 o
 -18   5  12        0.97        5.16      3.20 o
 -17   5  12        1.60        1.71      2.87 o
 -16   5  12        4.05        9.49      3.15 o
 -15   5  12        0.14       -2.46      2.46 o
 -14   5  12        1.30        2.82      2.65 o
 -13   5  12        3.61        5.82      2.76 o
 -12   5  12       15.57       20.17      4.05 o
 -11   5  12       19.00       17.45      3.16 o
 -10   5  12        0.09       -1.97      2.73 o
  -9   5  12        1.42        4.45      3.59 o
  -8   5  12       15.77       12.13      4.24 o
  -7   5  12        3.90        2.47      3.16 o
  -6   5  12       24.31       19.62      3.85 o
  -5   5  12        0.26        1.35      2.98 o
  -4   5  12       21.65       28.80      6.00 o
  -3   5  12        0.01        2.54      2.01 o
  -2   5  12        0.11       -1.42      2.07 o
  -1   5  12        0.92       -1.22      2.38 o
   0   5  12        3.99        3.93      2.25 o
   1   5  12       13.75       10.46      2.52 o
   2   5  12       11.53       10.74      3.15 o
   3   5  12        2.65        2.58      2.80 o
   4   5  12        9.51        6.02      3.04 o
   5   5  12        6.65        5.15      2.98 o
   6   5  12        8.22       11.49      5.72 o
   7   5  12        7.68        2.13      2.89 o
   8   5  12       21.99       19.76      3.91 o
   9   5  12       34.83       38.35      4.81 o
  10   5  12        0.60        5.62      4.46 o
  11   5  12        0.16       -1.06      4.40 o
  12   5  12        0.05        0.29      2.90 o
  13   5  12        0.77        3.06      2.70 o
  14   5  12        0.15       -2.68      2.68 o
  15   5  12        0.47       -2.74      2.74 o
 -17   6  12        6.11        7.54      3.85 o
 -16   6  12        0.00       -0.08      2.96 o
 -15   6  12        0.00        1.38      3.00 o
 -14   6  12        5.78       10.29      3.23 o
 -13   6  12       10.87       13.68      3.35 o
 -12   6  12        4.72        4.53      2.93 o
 -11   6  12        3.22        2.12      2.76 o
 -10   6  12        6.71       10.29      2.98 o
  -9   6  12       22.39       22.43      4.47 o
  -8   6  12        0.88        2.20      3.15 o
  -7   6  12      124.67      111.40      7.88 o
  -6   6  12       12.40       13.94      3.91 o
  -5   6  12       21.85       25.11      4.33 o
  -4   6  12       17.05       20.81      4.15 o
  -3   6  12        0.01        3.07      3.08 o
  -2   6  12       10.51       11.30      2.71 o
  -1   6  12        0.76        1.04      2.38 o
   0   6  12       24.58       24.79      3.30 o
   1   6  12        0.09       -0.92      2.24 o
   2   6  12        1.41        3.63      2.97 o
   3   6  12        7.06        5.26      3.19 o
   4   6  12        2.50       -0.55      2.78 o
   5   6  12        4.46       -0.10      3.10 o
   6   6  12        1.03       -1.75      2.75 o
   7   6  12        1.45        1.38      3.06 o
   8   6  12        1.56        2.79      4.28 o
   9   6  12        0.86        3.47      4.43 o
  10   6  12       31.89       21.64      6.17 o
  11   6  12        3.48        3.93      4.94 o
  12   6  12        0.25        1.75      3.60 o
 -13   7  12        0.01        1.90      3.94 o
 -12   7  12        0.21       -2.05      3.01 o
 -11   7  12       12.99       13.53      3.52 o
 -10   7  12        5.98        6.04      3.25 o
  -9   7  12        0.10       -0.31      3.50 o
  -8   7  12       37.68       20.87      4.52 o
  -7   7  12       24.72       23.28     17.26 o
  -6   7  12       22.75       28.11      5.36 o
  -5   7  12        2.91        6.32      3.70 o
  -4   7  12        3.71        0.84      3.51 o
  -3   7  12       15.06       12.01      7.84 o
  -2   7  12        4.04        3.34      3.59 o
  -1   7  12       11.88       10.88      3.97 o
   0   7  12        5.22        2.95      2.78 o
   1   7  12        4.42        3.91      4.09 o
   2   7  12        8.34        8.10      3.72 o
   3   7  12        0.86       -1.84      3.99 o
   4   7  12       10.26       11.11      4.05 o
   5   7  12       38.05       51.24      5.94 o
   6   7  12       14.94        6.53      5.25 o
   7   7  12        9.38       12.26      5.73 o
   8   7  12       11.49       14.55      6.29 o
   9   7  12        0.18       -3.75      4.60 o
  -5   8  12        1.95        2.61      3.83 o
  -4   8  12        1.34        1.59      5.94 o
  -3   8  12        0.32       -4.07      5.14 o
  -2   8  12        4.92       -2.66      7.76 o
  -1   8  12       12.66       10.90      6.61 o
   0   8  12        2.52        3.43      6.36 o
   1   8  12       55.73       44.31      8.69 o
 -23   1  13       25.95       36.59      3.91 o
 -22   1  13        6.55       10.61      3.07 o
 -21   1  13        7.26        6.39      2.76 o
 -20   1  13       10.00       12.06      2.80 o
 -19   1  13        0.37        0.43      2.26 o
 -18   1  13        1.27        1.78      2.22 o
 -17   1  13        0.52        0.73      2.12 o
 -16   1  13        1.04       -0.36      2.00 o
 -15   1  13       34.89       36.47      2.49 o
 -14   1  13        0.22       -1.45      1.45 o
 -13   1  13        9.54       12.36      1.82 o
 -12   1  13       65.49       66.80      2.99 o
 -11   1  13        1.62        0.37      1.23 o
 -10   1  13       43.54       51.74      2.31 o
  -9   1  13        0.64       -1.11      1.11 o
  -8   1  13       14.01       13.81      1.65 o
  -7   1  13        0.20       -0.11      1.12 o
  -6   1  13      174.06      182.52      4.23 o
  -5   1  13      123.02      123.24      3.33 o
  -4   1  13        9.60        9.25      1.37 o
  -3   1  13      390.89      406.26      8.16 o
  -2   1  13      281.18      279.42      6.15 o
  -1   1  13        5.97        7.15      2.48 o
   0   1  13       15.85       15.82      1.60 o
   1   1  13        3.67        3.26      1.58 o
   2   1  13       51.00       47.51      2.23 o
   3   1  13      311.45      323.42      6.62 o
   4   1  13        6.15        7.16      1.44 o
   5   1  13       45.29       44.78      2.68 o
   6   1  13       17.13       18.41      1.64 o
   7   1  13       51.37       48.14      2.23 o
   8   1  13       14.23       14.81      1.62 o
   9   1  13        2.37        0.75      1.47 o
  10   1  13       47.51       48.73      2.25 o
  11   1  13        4.89        0.98      1.54 o
  12   1  13        3.71        2.93      1.60 o
  13   1  13        6.08        3.62      1.73 o
  14   1  13        1.83        0.72      1.67 o
  15   1  13       20.28       21.71      2.27 o
  16   1  13        3.92        2.58      1.87 o
  17   1  13        5.74        5.07      2.26 o
  18   1  13        2.05        0.54      2.19 o
  19   1  13        0.00       -1.51      2.59 o
 -23   2  13        6.23        8.87      3.11 o
 -22   2  13        0.02       -2.66      2.66 o
 -21   2  13       18.18       24.17      3.39 o
 -20   2  13        9.32       10.75      3.05 o
 -19   2  13        1.88        0.75      2.35 o
 -18   2  13        3.84        5.23      2.44 o
 -17   2  13       12.59       10.10      2.23 o
 -16   2  13        2.97        1.13      1.89 o
 -15   2  13       27.00       31.60      3.21 o
 -14   2  13       65.78       58.35      6.40 o
 -13   2  13       18.26       17.74      2.61 o
 -12   2  13        2.15        1.08      1.99 o
 -11   2  13       19.78       21.01      2.69 o
 -10   2  13      179.48      175.09      5.39 o
  -9   2  13      338.05      343.45      8.42 o
  -8   2  13      149.07      161.69      5.13 o
  -7   2  13       62.59       63.87      2.89 o
  -6   2  13       88.22       89.78      3.99 o
  -5   2  13       71.51       84.34      7.41 o
  -4   2  13      111.52      118.82      7.45 o
  -3   2  13        1.14        1.24      1.56 o
  -2   2  13       10.13        4.20      1.65 o
  -1   2  13       54.72       62.06      3.24 o
   0   2  13      114.63      124.34      4.44 o
   1   2  13        1.12        4.78      1.91 o
   2   2  13        0.47       -1.64      1.64 o
   3   2  13      273.53      281.31      7.28 o
   4   2  13       49.68       48.69      2.52 o
   5   2  13       33.61       31.45      2.18 o
   6   2  13        9.42       12.15      2.10 o
   7   2  13        0.01       -0.40      1.43 o
   8   2  13       82.34       75.47      3.18 o
   9   2  13       77.23       82.93      3.34 o
  10   2  13       10.32       10.81      1.87 o
  11   2  13        2.47        2.40      1.55 o
  12   2  13        0.22        1.79      1.45 o
  13   2  13        0.99       -1.43      1.43 o
  14   2  13       23.41       21.79      2.00 o
  15   2  13        2.90        3.46      1.61 o
  16   2  13        7.25        9.09      1.98 o
  17   2  13        1.09        1.68      2.16 o
  18   2  13        0.36       -2.22      2.22 o
 -21   3  13        0.45        2.83      5.73 o
 -20   3  13        8.94       11.77      3.44 o
 -19   3  13       13.05       19.76      3.62 o
 -18   3  13        0.05        0.03      3.44 o
 -17   3  13        0.02        1.85      2.37 o
 -16   3  13        5.75        8.32      2.55 o
 -15   3  13       16.61       15.75      3.37 o
 -14   3  13       27.08       25.97      3.03 o
 -13   3  13        3.65        2.65      3.64 o
 -12   3  13        3.22        1.23      2.33 o
 -11   3  13      115.26      132.67      5.58 o
 -10   3  13        1.31       -0.19      2.57 o
  -9   3  13      156.59      155.31      5.88 o
  -8   3  13       96.80       94.90      5.35 o
  -7   3  13       43.85       44.92      4.06 o
  -6   3  13        0.78        1.14      1.61 o
  -5   3  13       35.54       29.14      2.47 o
  -4   3  13       49.84       48.89      2.92 o
  -3   3  13        1.65        0.85      1.95 o
  -2   3  13        7.11        3.72      2.43 o
  -1   3  13       42.91       43.36      2.83 o
   0   3  13       19.75       20.81      3.15 o
   1   3  13      165.33      165.35      5.10 o
   2   3  13       70.69       80.07      4.01 o
   3   3  13        0.20        0.54      1.53 o
   4   3  13       35.92       43.56      2.79 o
   5   3  13        5.41        4.02      1.74 o
   6   3  13       30.43       26.60      2.42 o
   7   3  13       18.27       15.98      2.20 o
   8   3  13       14.15       18.35      1.97 o
   9   3  13       63.12       64.52      3.41 o
  10   3  13        2.57        0.36      1.63 o
  11   3  13        3.43        3.58      2.11 o
  12   3  13       45.70       42.84      2.63 o
  13   3  13        1.15        1.93      1.72 o
  14   3  13        2.71       -1.82      1.82 o
  15   3  13        0.22       -1.78      1.91 o
  16   3  13        0.82        0.82      2.03 o
  17   3  13        0.10        0.89      2.09 o
 -20   4  13        1.65        0.99      5.25 o
 -19   4  13       23.20       27.13      4.99 o
 -18   4  13        0.01        1.44      3.53 o
 -17   4  13       30.75       33.75      5.23 o
 -16   4  13        6.86        3.96      3.57 o
 -15   4  13       18.87       28.25      4.66 o
 -14   4  13        9.72       10.95      3.71 o
 -13   4  13       32.20       23.73      8.20 o
 -12   4  13       56.29       47.15      5.40 o
 -11   4  13        1.17       -2.47      2.65 o
 -10   4  13        3.75        4.09      2.07 o
  -9   4  13       11.56       12.38      2.90 o
  -8   4  13       64.23       60.74      3.77 o
  -7   4  13        8.87       10.59      2.20 o
  -6   4  13        0.10        3.28      1.66 o
  -5   4  13       17.03       17.75      2.06 o
  -4   4  13        1.02        1.52      1.55 o
  -3   4  13        1.14       -0.08      2.10 o
  -2   4  13       99.40       93.52      3.77 o
  -1   4  13       23.64       25.16      2.26 o
   0   4  13      169.08      162.14      5.05 o
   1   4  13      110.19      109.07      4.11 o
   2   4  13       58.61       64.04      3.68 o
   3   4  13        5.38        5.76      1.90 o
   4   4  13        6.07        3.20      1.90 o
   5   4  13       73.49       73.49      3.89 o
   6   4  13        0.52        0.17      1.77 o
   7   4  13        1.75        1.30      1.86 o
   8   4  13        0.21        0.27      1.81 o
   9   4  13        0.48        2.08      2.82 o
  10   4  13       11.47       13.25      2.76 o
  11   4  13        4.11        5.06      2.22 o
  12   4  13       47.17       53.69      3.78 o
  13   4  13        5.00        3.07      2.47 o
  14   4  13        9.67        8.92      3.14 o
  15   4  13        3.08        0.65      2.55 o
  16   4  13        1.21       -0.10      3.49 o
 -18   5  13        1.40       -2.36      4.88 o
 -17   5  13        7.85       12.61      6.61 o
 -16   5  13        0.84        0.88      3.61 o
 -15   5  13       13.24       13.96      4.36 o
 -14   5  13        5.46        2.80      3.54 o
 -13   5  13        4.14       10.54      5.60 o
 -12   5  13        8.60        8.79      4.03 o
 -11   5  13       16.67       16.37      4.03 o
 -10   5  13        0.15       -2.65      2.93 o
  -9   5  13        2.68        0.06      3.03 o
  -8   5  13        2.36        7.38      3.36 o
  -7   5  13      109.04       97.80      7.19 o
  -6   5  13       36.24       33.57     12.33 o
  -5   5  13       13.47       15.99      4.73 o
  -4   5  13       31.30       31.39      4.56 o
  -3   5  13       18.55       20.22      2.99 o
  -2   5  13       11.62       12.96      4.28 o
  -1   5  13       31.24       29.63      3.38 o
   0   5  13       58.86       60.33      4.51 o
   1   5  13        9.58        7.85      3.79 o
   2   5  13        0.18        2.64      2.72 o
   3   5  13        7.40        9.89      3.24 o
   4   5  13        0.07       -1.96      4.52 o
   5   5  13       12.03        6.16      3.18 o
   6   5  13        0.00       -2.29      2.74 o
   7   5  13       13.08       14.22      3.76 o
   8   5  13        0.00        0.26      3.77 o
   9   5  13        0.77       -1.90      2.92 o
  10   5  13        0.01       -3.58      3.58 o
  11   5  13        6.74        8.92      5.17 o
  12   5  13       19.30       14.27      3.76 o
  13   5  13        2.44        1.33      2.77 o
  14   5  13        4.77       -0.12      2.76 o
 -16   6  13        4.11        2.81      4.49 o
 -15   6  13       13.07       17.86      4.38 o
 -14   6  13       18.76       18.73      4.77 o
 -13   6  13        1.23        1.82      4.25 o
 -12   6  13       14.36       24.25      4.79 o
 -11   6  13        9.32        7.49      3.96 o
 -10   6  13       16.96       14.67      9.35 o
  -9   6  13        0.69       -2.52      3.15 o
  -8   6  13        4.11        2.56      4.83 o
  -7   6  13        0.96        0.71      4.40 o
  -6   6  13       26.56       25.62      4.53 o
  -5   6  13       19.40       14.71      3.92 o
  -4   6  13       28.40       30.91      4.71 o
  -3   6  13        0.20        1.61      5.62 o
  -2   6  13        1.87        4.71      2.55 o
  -1   6  13        0.06        1.05      2.61 o
   0   6  13        1.65       -0.30      2.33 o
   1   6  13        0.16       -1.30      2.70 o
   2   6  13        0.77        1.09      2.96 o
   3   6  13        7.43        7.20      3.34 o
   4   6  13        6.57        8.97      3.60 o
   5   6  13        1.12       -4.97      4.97 o
   6   6  13        6.30        3.39      3.41 o
   7   6  13       49.37       61.89      6.28 o
   8   6  13       27.67       34.10      7.10 o
   9   6  13        6.92        8.16      5.01 o
  10   6  13       10.72       10.33      5.41 o
  11   6  13        5.45        5.36      4.99 o
 -11   7  13        0.00       -0.45      5.68 o
 -10   7  13        3.18        3.33      3.90 o
  -9   7  13        2.48        6.21      5.25 o
  -8   7  13        8.29       15.65      4.44 o
  -7   7  13       23.65       28.27      5.05 o
  -6   7  13        0.06       -1.80      4.59 o
  -5   7  13        0.91       -2.27      3.43 o
  -4   7  13        0.25        0.09      3.48 o
  -3   7  13        0.68        0.52      3.41 o
  -2   7  13        6.79        8.50      3.98 o
  -1   7  13        0.37       -2.09      4.69 o
   0   7  13        0.28        4.19      5.00 o
   1   7  13        7.33       12.79      3.97 o
   2   7  13        0.99       -2.91      4.20 o
   3   7  13        0.56        0.06      7.79 o
   4   7  13        0.20       -1.81      3.39 o
   5   7  13        0.00       -1.18      4.70 o
   6   7  13       15.54        8.33      5.05 o
   7   7  13       14.93        9.43      5.79 o
 -23   0  14       40.21       36.19      6.35 o
 -22   0  14       21.10       29.29      5.99 o
 -21   0  14        0.29        1.90      4.36 o
 -20   0  14        0.62        0.26      4.08 o
 -19   0  14        9.56        6.81      3.54 o
 -18   0  14        3.55        6.13      2.98 o
 -17   0  14        2.07       10.92      6.62 o
 -16   0  14       12.09       13.92      3.13 o
 -15   0  14       39.98       27.54      3.68 o
 -14   0  14        8.51        8.72      4.37 o
 -13   0  14       14.48       21.34      2.66 o
 -12   0  14      651.83      605.00     15.18 o
 -11   0  14       29.49       28.74      2.83 o
 -10   0  14        0.20        2.40      1.83 o
  -9   0  14        6.55        8.14      2.03 o
  -8   0  14       50.35       51.54      3.31 o
  -7   0  14      117.56      121.91      4.77 o
  -6   0  14        2.11        1.67      1.71 o
  -5   0  14        1.13       -1.90      1.90 o
  -4   0  14      357.25      365.48      9.88 o
  -3   0  14       52.96       60.96      4.12 o
  -2   0  14       24.37       18.26      2.87 o
  -1   0  14      108.91      128.33      6.11 o
   0   0  14        5.67        2.14      2.26 o
   1   0  14        6.87        2.07      2.24 o
   2   0  14       36.55       35.92      3.58 o
   3   0  14       28.75       27.10      3.26 o
   4   0  14       11.42       12.30      3.18 o
   5   0  14        2.52        2.85      2.38 o
   6   0  14        3.80       -0.38      2.20 o
   7   0  14       37.94       37.52      4.53 o
   8   0  14      127.10      144.77      5.90 o
   9   0  14       93.15       88.98      7.85 o
  10   0  14      130.25      152.41      7.82 o
  11   0  14        5.55       10.12      2.67 o
  12   0  14        2.28        1.72      2.38 o
  13   0  14        0.07       -2.22      2.22 o
  14   0  14        0.43        2.47      2.58 o
  15   0  14        1.65        2.56      2.59 o
  16   0  14       11.70       10.10      3.03 o
  17   0  14        4.93        6.18      2.99 o
  18   0  14        1.01        2.68      3.33 o
 -22   1  14       19.66       20.27      3.45 o
 -21   1  14        2.59        4.02      2.82 o
 -20   1  14        4.49        3.10      2.57 o
 -19   1  14        4.16       -0.18      2.38 o
 -18   1  14        5.02        7.76      2.49 o
 -17   1  14        0.53       -0.80      2.14 o
 -16   1  14       33.73       33.32      3.22 o
 -15   1  14       24.61       27.31      2.93 o
 -14   1  14        3.24        4.02      2.24 o
 -13   1  14      176.58      170.11      6.96 o
 -12   1  14        8.26       12.16      1.93 o
 -11   1  14        4.75        2.08      1.53 o
 -10   1  14        6.94        3.60      1.46 o
  -9   1  14        7.25        7.36      1.43 o
  -8   1  14       41.04       42.55      2.19 o
  -7   1  14       22.39       23.23      1.76 o
  -6   1  14      118.37      117.89      4.50 o
  -5   1  14       45.12       45.66      2.22 o
  -4   1  14        7.35        3.18      1.43 o
  -3   1  14      133.51      130.46      3.83 o
  -2   1  14        0.19       -0.19      1.13 o
  -1   1  14        0.98        0.23      1.21 o
   0   1  14        5.88        2.95      1.39 o
   1   1  14        3.27        3.56      1.30 o
   2   1  14       26.50       26.96      1.85 o
   3   1  14        0.03        0.08      1.24 o
   4   1  14        0.38       -0.59      1.24 o
   5   1  14       78.42       71.95      2.91 o
   6   1  14       10.27       11.09      1.83 o
   7   1  14       72.24       75.05      3.37 o
   8   1  14       48.99       51.40      3.56 o
   9   1  14       72.18       67.48      3.30 o
  10   1  14       16.39       16.39      1.99 o
  11   1  14        0.66        0.35      1.61 o
  12   1  14       20.54       17.01      2.11 o
  13   1  14        5.09        4.80      1.82 o
  14   1  14        8.40        7.46      1.97 o
  15   1  14        0.28        0.23      1.81 o
  16   1  14        0.00       -1.25      1.87 o
  17   1  14        1.17       -1.46      2.16 o
  18   1  14        0.24        0.75      2.70 o
 -22   2  14       20.85       18.32      3.50 o
 -21   2  14       57.39       63.16      4.63 o
 -20   2  14       20.63       31.67      3.61 o
 -19   2  14       16.48       17.18      3.03 o
 -18   2  14        6.06        5.39      2.60 o
 -17   2  14        0.00        0.02      2.33 o
 -16   2  14       17.41       16.02      2.39 o
 -15   2  14        7.72        7.29      3.36 o
 -14   2  14        2.91        0.10      2.10 o
 -13   2  14        0.63        1.06      2.12 o
 -12   2  14       44.76       45.64      5.00 o
 -11   2  14        3.38        1.60      2.04 o
 -10   2  14      155.20      162.72      7.01 o
  -9   2  14        7.73        8.24      2.62 o
  -8   2  14      155.86      164.26      5.25 o
  -7   2  14      171.53      173.17      6.15 o
  -6   2  14       17.12       18.64      2.20 o
  -5   2  14       64.67       63.57      3.38 o
  -4   2  14      404.74      418.48      9.93 o
  -3   2  14        6.84       11.85      2.47 o
  -2   2  14      202.40      212.05      6.71 o
  -1   2  14       11.36       11.42      2.10 o
   0   2  14       31.58       31.20      3.36 o
   1   2  14       16.17       15.48      2.42 o
   2   2  14       23.80       27.90      2.83 o
   3   2  14       14.03       14.71      1.80 o
   4   2  14       27.13       31.10      2.21 o
   5   2  14       12.20       11.62      1.75 o
   6   2  14      102.40       98.67      3.56 o
   7   2  14      131.75      141.06      4.26 o
   8   2  14       18.83       20.60      2.11 o
   9   2  14        2.24        3.99      1.71 o
  10   2  14        5.91        7.08      1.78 o
  11   2  14        2.67        1.40      1.57 o
  12   2  14        3.28        2.69      1.64 o
  13   2  14       10.21       12.12      1.81 o
  14   2  14        1.74        0.96      1.59 o
  15   2  14        4.17       -0.31      1.85 o
  16   2  14        3.47        3.09      2.23 o
  17   2  14        2.20        2.03      2.47 o
 -21   3  14        1.43        1.95      5.63 o
 -20   3  14        0.11       -2.44      3.74 o
 -19   3  14        1.00        0.76      3.13 o
 -18   3  14       12.77       10.90      2.89 o
 -17   3  14       30.76       29.07      3.44 o
 -16   3  14        9.69        9.98      2.71 o
 -15   3  14        1.51        1.02      2.68 o
 -14   3  14        8.58        8.90      2.51 o
 -13   3  14        4.42        4.05      2.31 o
 -12   3  14        8.18        1.72      4.45 o
 -11   3  14       16.15       15.34      2.65 o
 -10   3  14        4.96        5.54      3.24 o
  -9   3  14        1.35        0.86      2.07 o
  -8   3  14       59.79       65.72      3.50 o
  -7   3  14       19.44       20.36      2.34 o
  -6   3  14        2.50        2.76      1.75 o
  -5   3  14      126.87      127.28      4.65 o
  -4   3  14        0.54        0.60      1.78 o
  -3   3  14       21.66       19.03      2.48 o
  -2   3  14        0.95        2.67      1.70 o
  -1   3  14        0.71       -0.75      2.06 o
   0   3  14        1.18       -1.56      2.65 o
   1   3  14       28.30       33.18      3.02 o
   2   3  14       26.84       26.57      2.79 o
   3   3  14       48.53       45.00      2.94 o
   4   3  14        0.00       -1.11      1.59 o
   5   3  14        3.71        2.81      1.74 o
   6   3  14        1.15        0.71      1.75 o
   7   3  14       16.33       20.01      2.09 o
   8   3  14        8.96        4.45      1.70 o
   9   3  14        1.73        0.66      2.15 o
  10   3  14       84.13       93.50      3.72 o
  11   3  14        2.61       -1.42      1.74 o
  12   3  14        3.36        8.59      1.92 o
  13   3  14        6.71        5.17      1.93 o
  14   3  14        0.24       -1.05      1.96 o
  15   3  14        2.61        2.94      2.11 o
  16   3  14        0.78       -1.19      2.22 o
 -19   4  14        3.93        2.56      3.89 o
 -18   4  14       15.78       19.46      4.56 o
 -17   4  14        0.10        0.57      3.52 o
 -16   4  14        1.18       -3.15      3.23 o
 -15   4  14        2.06        0.75      3.41 o
 -14   4  14        0.26       -1.48      3.07 o
 -13   4  14        1.26       -1.21      3.11 o
 -12   4  14        0.10       -0.69      2.04 o
 -11   4  14        1.75       -1.98      1.98 o
 -10   4  14       11.08       10.34      2.36 o
  -9   4  14       11.32        8.03      2.21 o
  -8   4  14       41.73       38.28      3.69 o
  -7   4  14      318.24      309.22      9.16 o
  -6   4  14        5.85       11.36      3.40 o
  -5   4  14        2.86        2.47      1.72 o
  -4   4  14        3.24        0.36      1.62 o
  -3   4  14        1.57        3.20      1.70 o
  -2   4  14        0.54        0.12      1.60 o
  -1   4  14       16.36       17.27      2.18 o
   0   4  14        9.13        3.92      1.80 o
   1   4  14        0.79        2.80      2.97 o
   2   4  14        0.84        3.37      1.89 o
   3   4  14        8.77        7.25      2.07 o
   4   4  14        1.14       -1.71      1.71 o
   5   4  14        2.13        2.98      1.98 o
   6   4  14        4.85        5.73      2.08 o
   7   4  14       14.44       16.11      2.49 o
   8   4  14       15.55       19.95      2.67 o
   9   4  14        0.21       -1.55      2.18 o
  10   4  14       15.33        9.98      2.76 o
  11   4  14       28.62       33.47      3.58 o
  12   4  14        9.81        9.06      3.01 o
  13   4  14        5.00        9.83      3.04 o
  14   4  14        3.73        3.24      2.94 o
 -17   5  14        2.23        1.03      5.65 o
 -16   5  14        6.26        3.84      3.73 o
 -15   5  14        0.13       -0.09      4.98 o
 -14   5  14        0.07        2.86      3.51 o
 -13   5  14       20.82       21.45      4.65 o
 -12   5  14        3.99       -0.13      3.26 o
 -11   5  14        0.27       -0.76      3.17 o
 -10   5  14       12.45        8.56      3.73 o
  -9   5  14        0.22       -2.80      3.07 o
  -8   5  14        0.66       -2.95      3.64 o
  -7   5  14        8.69        1.33      3.18 o
  -6   5  14        5.62        7.96      3.54 o
  -5   5  14        3.70       11.45      3.45 o
  -4   5  14        2.12        1.61      2.23 o
  -3   5  14       10.09       12.59      3.52 o
  -2   5  14        0.69        2.91      2.32 o
  -1   5  14       11.37       11.04      2.81 o
   0   5  14       28.13       27.74      3.45 o
   1   5  14        3.27        1.47      2.89 o
   2   5  14       17.40       18.96      3.90 o
   3   5  14        0.14        2.18      2.81 o
   4   5  14       31.73       27.40      4.44 o
   5   5  14        1.66       -3.24      3.70 o
   6   5  14        2.30        2.85      3.12 o
   7   5  14        0.67        4.47      3.23 o
   8   5  14        0.34        0.31      3.13 o
   9   5  14        1.18       -0.29      3.34 o
  10   5  14        5.25        9.48      5.23 o
  11   5  14        1.47       -1.73      3.77 o
  12   5  14        0.33       -1.48      3.24 o
 -14   6  14        0.45        5.72      5.86 o
 -13   6  14        0.17       -0.31      3.67 o
 -12   6  14        0.01       -3.52      3.52 o
 -11   6  14        1.77        5.51      3.86 o
 -10   6  14       10.24       20.49      4.60 o
  -9   6  14        0.02       -3.02      3.40 o
  -8   6  14        2.90       -0.22      5.36 o
  -7   6  14       32.43       25.58      4.91 o
  -6   6  14       22.09       25.11      4.68 o
  -5   6  14       13.30       12.93      4.11 o
  -4   6  14        9.05       11.08      4.02 o
  -3   6  14       10.85        2.02      3.52 o
  -2   6  14        1.98        1.37      2.56 o
  -1   6  14        1.43        0.27      2.43 o
   0   6  14        0.05        0.99      2.56 o
   1   6  14        0.76       -2.78      2.78 o
   2   6  14        2.17       -1.32      3.28 o
   3   6  14        1.51       -0.75      3.32 o
   4   6  14       11.84       11.12      3.85 o
   5   6  14        0.56        1.04      7.12 o
   6   6  14        0.29       -3.34      3.34 o
   7   6  14        7.62        2.43      4.26 o
   8   6  14        9.64       10.99      5.67 o
   9   6  14        1.38        3.28      4.70 o
  -9   7  14        6.45       10.45      6.34 o
  -8   7  14        0.39       -0.50      3.81 o
  -7   7  14        0.87        3.22      3.77 o
  -6   7  14       18.15       14.98      4.59 o
  -5   7  14       26.55       35.17      5.49 o
  -4   7  14        4.00       -2.81      3.70 o
  -3   7  14        1.73       -0.53      3.69 o
  -2   7  14        0.73       -1.39      3.82 o
  -1   7  14        5.82       -2.39      3.78 o
   0   7  14       11.41       10.00      6.24 o
   1   7  14       14.67       17.97      4.55 o
   2   7  14       20.29       28.73      5.00 o
   3   7  14       12.68       11.56      4.30 o
   4   7  14       14.72       10.41      4.33 o
 -22   1  15        8.78       11.07      3.23 o
 -21   1  15        1.10        4.89      3.05 o
 -20   1  15       11.86       14.17      3.17 o
 -19   1  15        6.75        6.98      2.75 o
 -18   1  15        0.15        1.63      2.44 o
 -17   1  15        0.54       -0.66      2.25 o
 -16   1  15        0.09       -2.18      2.72 o
 -15   1  15       34.42       44.37      5.84 o
 -14   1  15       78.56       76.73      3.96 o
 -13   1  15        6.60        8.10      2.06 o
 -12   1  15      125.23      126.57      4.52 o
 -11   1  15        2.85        2.16      1.62 o
 -10   1  15        3.54        5.02      1.44 o
  -9   1  15        1.57       -1.22      1.22 o
  -8   1  15       19.67       19.17      1.76 o
  -7   1  15        5.85        6.34      1.44 o
  -6   1  15       12.61       11.97      1.57 o
  -5   1  15        3.01        1.78      1.43 o
  -4   1  15       11.91       11.27      1.72 o
  -3   1  15       66.67       65.57      2.90 o
  -2   1  15       12.52       12.40      1.76 o
  -1   1  15        5.42        7.29      1.81 o
   0   1  15       31.44       31.23      2.51 o
   1   1  15       44.69       47.53      2.91 o
   2   1  15        5.54        3.91      1.71 o
   3   1  15        4.01        0.47      1.76 o
   4   1  15       35.84       48.08      3.02 o
   5   1  15        6.96       11.23      2.08 o
   6   1  15       69.87       76.06      4.06 o
   7   1  15       33.78       36.59      2.64 o
   8   1  15      153.94      164.80      4.96 o
   9   1  15       40.79       40.78      2.80 o
  10   1  15        1.07       -1.68      1.68 o
  11   1  15        0.62       -1.62      1.62 o
  12   1  15        0.00       -1.60      1.60 o
  13   1  15        4.01        0.73      1.84 o
  14   1  15        0.20       -0.21      1.84 o
  15   1  15        0.03       -1.85      1.85 o
  16   1  15        3.89        4.25      2.40 o
 -21   2  15       13.63       19.61      3.50 o
 -20   2  15        1.27        6.10      2.95 o
 -19   2  15        0.44       -0.34      2.62 o
 -18   2  15        4.41        1.89      2.66 o
 -17   2  15       36.61       41.59      3.96 o
 -16   2  15        0.60       -1.36      2.32 o
 -15   2  15        5.40        4.82      3.11 o
 -14   2  15        8.78        4.27      2.37 o
 -13   2  15        1.53        3.06      2.36 o
 -12   2  15       19.87       19.92      2.83 o
 -11   2  15       18.18       23.84      2.90 o
 -10   2  15        9.96        9.98      5.00 o
  -9   2  15        2.73        1.78      1.68 o
  -8   2  15        9.34        8.10      2.63 o
  -7   2  15       66.05       64.99      3.55 o
  -6   2  15      134.63      133.29      4.80 o
  -5   2  15      107.90      117.89      4.56 o
  -4   2  15        1.59       -1.64      1.64 o
  -3   2  15       87.02       82.51      3.96 o
  -2   2  15       17.11       15.67      2.20 o
  -1   2  15        2.20       -1.20      1.70 o
   0   2  15       81.90       84.54      4.43 o
   1   2  15        7.90        2.86      2.01 o
   2   2  15       19.51       17.75      2.58 o
   3   2  15       22.26       23.35      2.06 o
   4   2  15        2.10        2.61      1.58 o
   5   2  15       30.87       34.76      2.38 o
   6   2  15        5.39        5.64      1.68 o
   7   2  15       22.18       20.45      2.11 o
   8   2  15        5.77        4.74      1.71 o
   9   2  15       13.51       13.45      2.03 o
  10   2  15        3.82        5.23      1.84 o
  11   2  15        4.21        4.61      1.84 o
  12   2  15        0.81        1.31      1.96 o
  13   2  15        0.83        1.85      1.85 o
  14   2  15       17.45       15.27      2.29 o
  15   2  15       10.67        9.84      2.29 o
  16   2  15        0.09       -1.40      2.64 o
 -20   3  15        0.78       -1.67      3.95 o
 -19   3  15        3.35        0.95      4.55 o
 -18   3  15        0.06       -2.83      2.83 o
 -17   3  15       19.93       26.95      3.51 o
 -16   3  15       15.60       15.13      3.04 o
 -15   3  15        3.82        3.30      2.48 o
 -14   3  15       20.75       19.23      4.39 o
 -13   3  15        5.68        3.32      2.49 o
 -12   3  15       14.18       17.66      2.82 o
 -11   3  15       15.05       12.13      2.64 o
 -10   3  15       37.32       34.51      7.10 o
  -9   3  15       23.96       21.18      2.92 o
  -8   3  15        3.27        4.60      2.39 o
  -7   3  15      210.40      220.94      7.81 o
  -6   3  15       43.48       49.07      3.17 o
  -5   3  15       43.32       39.28      3.01 o
  -4   3  15       37.48       36.90      2.94 o
  -3   3  15        7.06        8.44      2.03 o
  -2   3  15        0.17        1.27      1.74 o
  -1   3  15        2.93       -1.18      1.67 o
   0   3  15       10.74       11.02      2.34 o
   1   3  15       17.72       13.80      2.47 o
   2   3  15        2.53        1.49      2.22 o
   3   3  15       22.02       21.33      2.74 o
   4   3  15       14.56       14.56      2.57 o
   5   3  15       18.48       20.38      2.13 o
   6   3  15        2.17        2.57      1.63 o
   7   3  15        3.68        1.83      1.68 o
   8   3  15        4.82        3.75      1.76 o
   9   3  15       18.96       15.85      2.16 o
  10   3  15        8.67       13.61      2.14 o
  11   3  15       28.38       26.74      2.58 o
  12   3  15       15.27       15.96      2.20 o
  13   3  15        1.14        0.81      1.90 o
  14   3  15       37.73       42.72      3.04 o
  15   3  15        1.14        0.35      2.21 o
 -18   4  15        0.05       -0.51      5.34 o
 -17   4  15       11.78       12.75      4.29 o
 -16   4  15        2.89       -0.28      3.58 o
 -15   4  15       59.35       69.70      6.75 o
 -14   4  15        0.09        2.91      3.48 o
 -13   4  15        3.97       11.78      5.43 o
 -12   4  15        4.46        5.46      2.60 o
 -11   4  15        2.23        0.49      2.36 o
 -10   4  15        9.96        7.15      3.71 o
  -9   4  15       42.26       45.82      3.54 o
  -8   4  15       23.52       17.74      2.77 o
  -7   4  15        3.87        7.65      3.90 o
  -6   4  15        7.89        6.40      2.35 o
  -5   4  15      112.57      127.26      4.78 o
  -4   4  15       15.48       16.45      2.27 o
  -3   4  15        0.46       -0.19      1.76 o
  -2   4  15        0.08        0.49      1.75 o
  -1   4  15        0.69       -1.68      1.68 o
   0   4  15       15.56       16.26      3.69 o
   1   4  15        0.62        1.91      2.04 o
   2   4  15       64.95       76.51      4.39 o
   3   4  15       11.81       10.35      2.35 o
   4   4  15       43.87       42.25      3.33 o
   5   4  15       18.34       22.18      2.80 o
   6   4  15        9.10       14.90      3.66 o
   7   4  15        2.10        0.95      2.24 o
   8   4  15        6.54        3.12      3.14 o
   9   4  15       15.46       16.82      3.02 o
  10   4  15        0.02        0.41      3.54 o
  11   4  15        8.85       10.47      2.92 o
  12   4  15        9.59       10.05      3.17 o
  13   4  15       11.11        4.70      3.48 o
 -16   5  15        0.80       -3.33      5.21 o
 -15   5  15        6.77       11.15      4.31 o
 -14   5  15        0.05       -3.70      7.66 o
 -13   5  15        0.27       -2.26      3.52 o
 -12   5  15       20.84       20.52      4.66 o
 -11   5  15       16.14       12.02      4.01 o
 -10   5  15        0.05        0.37      3.20 o
  -9   5  15        2.31        4.20      3.49 o
  -8   5  15        7.98        3.45      3.45 o
  -7   5  15        6.70        2.30      4.18 o
  -6   5  15       14.63       19.94      4.29 o
  -5   5  15       35.28       30.79      9.08 o
  -4   5  15       63.86       79.22      6.97 o
  -3   5  15        6.18        5.48      2.57 o
  -2   5  15       10.08       11.25      2.82 o
  -1   5  15        0.25        0.97      2.33 o
   0   5  15        0.08       -1.32      2.86 o
   1   5  15        2.83       -0.04      2.94 o
   2   5  15        7.35        6.16      3.33 o
   3   5  15       31.01       37.50      4.95 o
   4   5  15        4.66        5.65      5.29 o
   5   5  15        0.09       -2.49      4.49 o
   6   5  15       12.73       15.66      5.19 o
   7   5  15        0.34       -2.82      3.10 o
   8   5  15        0.17       -2.28      3.10 o
   9   5  15       16.07       13.63      4.07 o
  10   5  15       16.95       22.84     12.33 o
  11   5  15        3.39        0.33      3.42 o
 -13   6  15       12.62       23.32      7.43 o
 -12   6  15        3.66        8.04      6.31 o
 -11   6  15        1.23        2.72      4.61 o
 -10   6  15        3.09        3.28      3.90 o
  -9   6  15        5.02        6.05      3.99 o
  -8   6  15        0.08        0.91      3.61 o
  -7   6  15        0.04       -1.48      3.46 o
  -6   6  15       13.34       11.69      4.21 o
  -5   6  15       18.92       23.74      4.81 o
  -4   6  15        1.00       -0.75      3.66 o
  -3   6  15       24.59       29.97     10.00 o
  -2   6  15       19.08       13.52      4.33 o
  -1   6  15        3.88        5.99      3.09 o
   0   6  15        0.68       -3.03      3.03 o
   1   6  15        0.80       -2.52      3.12 o
   2   6  15       12.15       16.39      8.45 o
   3   6  15        6.98        2.97      3.58 o
   4   6  15        6.30        3.93      4.58 o
   5   6  15        2.92       -0.53      4.39 o
   6   6  15        1.01        0.79      3.62 o
   7   6  15        2.02       -0.85      3.59 o
  -5   7  15        1.73       -4.39      5.71 o
  -4   7  15        6.78       10.22      6.71 o
  -3   7  15        1.67       -7.73      8.27 o
  -2   7  15        1.83       -3.17      3.79 o
  -1   7  15        0.01        0.81      5.87 o
 -21   0  16        0.43        1.13      4.66 o
 -20   0  16       29.52       37.95      6.41 o
 -19   0  16        0.00        1.72      4.34 o
 -18   0  16       17.90       15.72      4.76 o
 -17   0  16        6.54        9.83      4.44 o
 -16   0  16        2.47        3.15      2.92 o
 -15   0  16        1.01        0.52      2.70 o
 -14   0  16        7.56       14.10      3.20 o
 -13   0  16       44.45       49.39      6.61 o
 -12   0  16       25.75       34.34      3.18 o
 -11   0  16       21.19       19.79      2.65 o
 -10   0  16       88.69       98.88      4.68 o
  -9   0  16       12.39        4.85      2.59 o
  -8   0  16        0.92       -0.17      1.89 o
  -7   0  16      111.77      107.71      5.67 o
  -6   0  16       25.43       28.71      2.89 o
  -5   0  16       18.77       18.77      2.68 o
  -4   0  16        1.09        1.50      2.85 o
  -3   0  16       23.09       27.23      3.45 o
  -2   0  16        6.80        7.91      2.64 o
  -1   0  16      121.64      134.26      6.62 o
   0   0  16      108.91      121.18      6.34 o
   1   0  16        0.12        1.87      2.33 o
   2   0  16       18.97       27.44      3.59 o
   3   0  16        0.50       -1.13      3.96 o
   4   0  16       13.36       19.66      3.33 o
   5   0  16       48.45       48.23      4.45 o
   6   0  16       60.32       64.40     11.03 o
   7   0  16        9.48       11.86      4.38 o
   8   0  16       15.55       17.23      2.99 o
   9   0  16       25.13       23.92      3.29 o
  10   0  16       28.29       25.90      3.44 o
  11   0  16        0.48        2.08      2.58 o
  12   0  16        2.32        2.12      2.68 o
  13   0  16        5.98        1.01      2.69 o
  14   0  16        0.39        1.02      2.72 o
  15   0  16        0.22       -2.87      2.87 o
 -21   1  16       10.59       12.48      3.34 o
 -20   1  16        8.30       12.07      3.16 o
 -19   1  16       14.38        6.14      2.89 o
 -18   1  16        1.05        1.43      2.60 o
 -17   1  16        1.39        1.56      3.23 o
 -16   1  16        0.72        5.06      2.45 o
 -15   1  16        0.48        2.83      2.30 o
 -14   1  16        0.23        3.91      1.98 o
 -13   1  16        2.03        4.85      1.98 o
 -12   1  16       29.28       31.35      2.72 o
 -11   1  16       23.37       25.37      2.22 o
 -10   1  16       10.46        8.16      1.76 o
  -9   1  16        2.82        1.48      1.42 o
  -8   1  16        9.00        7.94      1.56 o
  -7   1  16        6.01        2.37      1.39 o
  -6   1  16        0.40        1.18      1.55 o
  -5   1  16       54.46       54.38      2.83 o
  -4   1  16        3.57        2.55      1.95 o
  -3   1  16        0.39       -1.39      1.39 o
  -2   1  16       87.17       89.56      3.92 o
  -1   1  16       70.77       66.75      3.44 o
   0   1  16        1.20        1.46      1.66 o
   1   1  16        1.23       -1.74      1.80 o
   2   1  16       40.61       35.68      2.75 o
   3   1  16        6.70        4.34      1.85 o
   4   1  16        0.64       -1.05      1.70 o
   5   1  16       69.10       70.34      3.79 o
   6   1  16        0.20        1.15      1.68 o
   7   1  16        9.13        9.07      2.06 o
   8   1  16        0.90        1.45      1.82 o
   9   1  16        5.56        3.33      1.82 o
  10   1  16        1.70        0.22      1.75 o
  11   1  16        1.99        0.64      1.83 o
  12   1  16        6.99        9.93      2.10 o
  13   1  16        0.62        3.58      1.99 o
  14   1  16        2.36        0.83      1.94 o
  15   1  16        0.45        0.72      2.28 o
 -20   2  16       25.23       31.95      3.91 o
 -19   2  16       13.44       12.21      3.18 o
 -18   2  16        0.00        1.72      2.71 o
 -17   2  16        7.90        9.82      2.92 o
 -16   2  16        7.10       10.69      2.85 o
 -15   2  16        0.24        1.13      2.36 o
 -14   2  16       12.19       12.08      2.78 o
 -13   2  16        5.11        3.82      2.37 o
 -12   2  16        5.87        2.99      2.34 o
 -11   2  16        1.48        1.77      2.19 o
 -10   2  16        1.30        0.36      3.29 o
  -9   2  16       19.51       20.17      2.45 o
  -8   2  16       17.56       15.43      2.29 o
  -7   2  16       10.91       12.60      2.22 o
  -6   2  16        8.31        9.65      2.08 o
  -5   2  16        3.09        0.07      2.17 o
  -4   2  16        1.02        1.95      1.82 o
  -3   2  16       32.63       35.16      2.89 o
  -2   2  16      100.38       91.44      4.24 o
  -1   2  16        4.04        5.26      2.21 o
   0   2  16        0.42       -1.50      1.50 o
   1   2  16       14.58       12.32      3.62 o
   2   2  16       36.86       36.89      4.39 o
   3   2  16        1.50        2.74      1.58 o
   4   2  16        0.08        2.42      1.63 o
   5   2  16       24.55       29.10      2.32 o
   6   2  16       21.49       23.99      2.21 o
   7   2  16        1.20        0.42      1.63 o
   8   2  16        0.02       -0.88      1.93 o
   9   2  16        1.29        2.81      2.12 o
  10   2  16        2.60        4.36      2.28 o
  11   2  16       21.86       25.23      2.84 o
  12   2  16       10.99        8.13      2.31 o
  13   2  16        2.29       -0.50      1.95 o
  14   2  16        6.52        5.01      2.48 o
 -19   3  16        0.22       -1.96      4.06 o
 -18   3  16        1.17       -0.15      3.26 o
 -17   3  16        1.45        1.97      2.73 o
 -16   3  16        1.32       -0.33      2.64 o
 -15   3  16        1.15       -2.06      2.44 o
 -14   3  16        0.30        0.71      2.45 o
 -13   3  16       21.92       25.52      3.51 o
 -12   3  16        1.65       -1.23      2.27 o
 -11   3  16        0.03       -0.70      2.21 o
 -10   3  16       25.89       27.83      3.27 o
  -9   3  16        2.58        3.16      2.41 o
  -8   3  16       54.60       59.27      4.16 o
  -7   3  16      279.34      306.18      8.61 o
  -6   3  16       28.86       28.50      2.77 o
  -5   3  16       61.29       63.30      3.69 o
  -4   3  16       47.34       49.77      3.34 o
  -3   3  16        0.79       -1.82      1.82 o
  -2   3  16        0.39       -0.75      1.86 o
  -1   3  16        0.05       -2.07      3.42 o
   0   3  16        1.04       -1.67      2.01 o
   1   3  16        0.27       -0.74      2.04 o
   2   3  16        1.89       -0.79      2.06 o
   3   3  16        0.67       -0.30      2.07 o
   4   3  16        2.81        3.01      1.85 o
   5   3  16        0.31       -0.98      1.77 o
   6   3  16       14.54       16.28      2.32 o
   7   3  16       13.27       16.62      2.35 o
   8   3  16        0.07       -1.49      1.97 o
   9   3  16        7.72        9.34      2.09 o
  10   3  16       28.73       33.25      2.71 o
  11   3  16        1.61        2.84      2.31 o
  12   3  16        1.27       -0.98      1.89 o
  13   3  16        3.33        0.69      2.01 o
 -17   4  16        1.84       -4.98      4.98 o
 -16   4  16        0.20       -3.41      3.41 o
 -15   4  16        7.37       11.30      5.54 o
 -14   4  16        0.20       -0.37      3.44 o
 -13   4  16        4.91        8.33      3.75 o
 -12   4  16        2.06       -0.51      2.32 o
 -11   4  16        3.04       -1.00      3.59 o
 -10   4  16        5.00       10.84      3.11 o
  -9   4  16        8.66        8.42      2.57 o
  -8   4  16       39.29       38.44      3.63 o
  -7   4  16        0.46        0.22      4.54 o
  -6   4  16       39.38       39.04      3.51 o
  -5   4  16       20.29       19.47      2.46 o
  -4   4  16        0.36        0.43      1.91 o
  -3   4  16       18.91       22.27      2.57 o
  -2   4  16        2.59        3.69      1.98 o
  -1   4  16        5.05        2.39      2.48 o
   0   4  16        0.12        0.28      2.31 o
   1   4  16        2.67        3.68      3.51 o
   2   4  16       19.14       18.59      2.77 o
   3   4  16        7.63       11.13      2.48 o
   4   4  16        0.02       -1.45      2.77 o
   5   4  16        3.43        0.19      2.18 o
   6   4  16       13.77       10.36      2.61 o
   7   4  16        4.86       -0.39      1.95 o
   8   4  16        9.82       11.28      2.91 o
   9   4  16        1.21        4.13      2.63 o
  10   4  16        1.34        2.46      2.71 o
  11   4  16        3.66        1.93      2.71 o
 -14   5  16        0.07       -0.35      5.47 o
 -13   5  16        9.14        7.98      9.06 o
 -12   5  16        2.77        6.49      4.69 o
 -11   5  16        0.49        1.68      3.76 o
 -10   5  16        4.97        2.14      4.94 o
  -9   5  16        5.00        8.13      3.91 o
  -8   5  16        0.47       -0.62      3.88 o
  -7   5  16        0.16       -1.02      3.37 o
  -6   5  16        3.73        2.88      3.58 o
  -5   5  16        0.28        5.20      3.51 o
  -4   5  16        2.86        6.94      3.76 o
  -3   5  16        0.01        0.21      2.52 o
  -2   5  16        2.26       -0.77      2.58 o
  -1   5  16        0.14       -0.06      2.61 o
   0   5  16        1.38        0.29      3.01 o
   1   5  16        0.04        2.61      3.25 o
   2   5  16        8.25        9.42      5.74 o
   3   5  16        0.77       -1.32      3.16 o
   4   5  16        0.00       -3.01      3.01 o
   5   5  16        0.01       -0.35      3.29 o
   6   5  16        1.68       -6.33      6.47 o
   7   5  16        1.46        2.62      3.53 o
   8   5  16        3.00        0.75      3.39 o
   9   5  16        3.79        5.22      3.00 o
 -10   6  16        0.34       -5.65      5.65 o
  -9   6  16       16.59       20.99      7.62 o
  -8   6  16        3.25        2.85      3.98 o
  -7   6  16        0.04       -2.63      3.50 o
  -6   6  16        0.01       -2.01      4.50 o
  -5   6  16       36.71       26.65      5.13 o
  -4   6  16       10.48       11.32      7.91 o
  -3   6  16        5.71       11.28      8.49 o
  -2   6  16        0.77       -4.38      4.38 o
  -1   6  16        0.04       -3.23      3.23 o
   0   6  16        5.08        4.02      3.80 o
   1   6  16        0.52        1.68      3.68 o
   2   6  16       20.01       19.04      4.74 o
   3   6  16        0.63       -4.16      5.21 o
   4   6  16        7.87        7.61      4.08 o
   5   6  16        1.94       -4.66      5.54 o
 -19   1  17        1.94       -2.36      2.70 o
 -18   1  17       13.80       13.89      3.14 o
 -17   1  17        4.64        4.03      2.68 o
 -16   1  17       14.47       16.29      2.94 o
 -15   1  17        2.29        7.08      2.53 o
 -14   1  17        0.14       -1.28      1.92 o
 -13   1  17       26.33       28.10      2.77 o
 -12   1  17        0.44       -1.84      1.84 o
 -11   1  17       58.45       59.44      3.49 o
 -10   1  17        1.92        3.01      1.69 o
  -9   1  17        7.42        3.18      1.62 o
  -8   1  17        1.37        1.55      1.62 o
  -7   1  17       13.64       14.21      1.94 o
  -6   1  17        6.44        4.69      1.66 o
  -5   1  17        4.84        5.22      1.68 o
  -4   1  17        1.82        0.96      1.74 o
  -3   1  17       30.64       37.99      2.84 o
  -2   1  17        1.67        2.34      1.83 o
  -1   1  17       84.45       81.63      3.94 o
   0   1  17       79.34       80.42      7.96 o
   1   1  17        4.53        6.58      2.04 o
   2   1  17        0.08        0.12      1.78 o
   3   1  17       24.02       22.33      2.72 o
   4   1  17       21.21       24.13      2.66 o
   5   1  17        8.64        6.33      1.99 o
   6   1  17        1.31        1.94      1.92 o
   7   1  17       24.80       22.19      2.48 o
   8   1  17       14.69       12.73      2.31 o
   9   1  17        4.69        3.59      1.91 o
  10   1  17        5.06        6.29      2.02 o
  11   1  17        6.99        7.71      2.09 o
  12   1  17        9.56       14.96      2.28 o
  13   1  17        1.10       -0.99      2.07 o
 -19   2  17        9.62       18.03      3.38 o
 -18   2  17        4.29        5.71      3.78 o
 -17   2  17        8.80        9.81      7.26 o
 -16   2  17        1.35       -2.48      3.09 o
 -15   2  17        6.05       -1.23      2.44 o
 -14   2  17       14.61       14.41      3.61 o
 -13   2  17       11.77       11.88      2.80 o
 -12   2  17       16.84       13.17      3.51 o
 -11   2  17        5.55        6.82      2.51 o
 -10   2  17        0.22       -1.00      2.13 o
  -9   2  17       16.47       13.50      2.29 o
  -8   2  17        9.76        7.52      2.15 o
  -7   2  17       80.89       81.48      4.17 o
  -6   2  17       37.91       48.39      3.31 o
  -5   2  17       25.92       21.47      2.63 o
  -4   2  17        6.54        7.02      2.12 o
  -3   2  17       16.91       15.20      3.24 o
  -2   2  17        3.35        0.86      1.67 o
  -1   2  17        0.00       -1.55      1.55 o
   0   2  17        0.01       -0.05      1.62 o
   1   2  17        2.81        1.43      1.72 o
   2   2  17       35.47       42.05      3.71 o
   3   2  17       26.59       26.01      3.05 o
   4   2  17        3.15       -0.11      1.95 o
   5   2  17        8.53        7.24      2.25 o
   6   2  17        3.56        1.24      2.06 o
   7   2  17        0.12       -1.95      1.95 o
   8   2  17        4.37        3.52      2.23 o
   9   2  17        0.20       -0.33      2.19 o
  10   2  17       35.79       37.89      3.12 o
  11   2  17       23.45       25.95      2.93 o
  12   2  17        2.45       -2.21      2.21 o
  13   2  17        0.31        2.59      2.25 o
 -17   3  17        1.38       -2.54      2.54 o
 -16   3  17        0.01       -2.51      2.51 o
 -15   3  17       23.14       20.81      4.75 o
 -14   3  17       14.75       16.85      4.77 o
 -13   3  17       32.03       34.41      3.68 o
 -12   3  17        2.74        0.01      2.45 o
 -11   3  17        1.58       -1.54      2.22 o
 -10   3  17        6.87        7.35      2.63 o
  -9   3  17       15.58       22.98      4.92 o
  -8   3  17       34.79       36.45      4.93 o
  -7   3  17       29.33       33.35      3.01 o
  -6   3  17       57.78       56.75      3.65 o
  -5   3  17       38.30       41.65      3.25 o
  -4   3  17        4.90        2.55      2.05 o
  -3   3  17       37.32       37.00      3.12 o
  -2   3  17        0.07        0.10      1.93 o
  -1   3  17       11.77       12.99      3.68 o
   0   3  17        0.52       -1.64      2.08 o
   1   3  17        0.23       -1.12      2.16 o
   2   3  17        2.99        1.14      2.32 o
   3   3  17       25.31       27.56      3.08 o
   4   3  17        0.33       -0.47      1.97 o
   5   3  17        0.97        1.94      1.93 o
   6   3  17        1.19       -0.15      1.91 o
   7   3  17        0.76       -1.87      1.87 o
   8   3  17        1.04        0.08      2.00 o
   9   3  17        5.03        2.59      2.17 o
  10   3  17        1.20        0.24      2.12 o
  11   3  17       22.68       25.34      3.46 o
 -15   4  17       12.06       11.16      6.37 o
 -14   4  17        0.00        0.46      3.68 o
 -13   4  17        6.26        6.96      3.95 o
 -12   4  17        0.02       -1.70      3.38 o
 -11   4  17        8.49        8.19      2.69 o
 -10   4  17        4.42        2.16      2.41 o
  -9   4  17        1.31       -0.90      2.37 o
  -8   4  17        4.47        3.25      2.41 o
  -7   4  17        1.31       -0.84      2.41 o
  -6   4  17       17.98       19.54      3.09 o
  -5   4  17        1.13        5.17      2.19 o
  -4   4  17        1.76        4.56      2.11 o
  -3   4  17        0.58        1.36      1.98 o
  -2   4  17        7.66        7.77      2.26 o
  -1   4  17        1.41       -1.92      2.22 o
   0   4  17        1.64        0.66      2.20 o
   1   4  17        4.10        6.45      2.47 o
   2   4  17        7.39        8.12      2.56 o
   3   4  17        9.16        9.59      2.65 o
   4   4  17        5.11        6.90      2.53 o
   5   4  17        0.41       -0.34      1.99 o
   6   4  17        2.25       -1.92      1.92 o
   7   4  17        1.13        1.03      2.51 o
   8   4  17        0.02       -1.29      2.84 o
   9   4  17        0.43       -0.94      2.62 o
 -12   5  17        0.41       -5.13      5.13 o
 -11   5  17        5.27        3.97      5.92 o
 -10   5  17        0.22        2.07      3.80 o
  -9   5  17        1.20       -2.56      3.49 o
  -8   5  17        0.04       -1.12      3.50 o
  -7   5  17        6.12        3.79      3.78 o
  -6   5  17        8.88        6.61      4.03 o
  -5   5  17       25.11       29.83      7.25 o
  -4   5  17       10.43        8.73      4.09 o
  -3   5  17        1.74        0.60      2.76 o
  -2   5  17        1.56        1.27      2.77 o
  -1   5  17       11.98        7.09      3.61 o
   0   5  17       12.03       18.84      4.48 o
   1   5  17        4.32        1.04      3.29 o
   2   5  17        1.84       -2.96      4.99 o
   3   5  17        5.35        1.86      7.16 o
   4   5  17        8.64       16.52      5.78 o
   5   5  17        4.29        2.37      3.68 o
   6   5  17        4.49        7.85      4.07 o
  -6   6  17        0.17       -5.25      5.32 o
  -5   6  17        1.00       -0.60      5.92 o
  -4   6  17        1.40       -0.85      6.23 o
  -3   6  17       18.78       29.75      7.89 o
  -2   6  17        2.18        3.91      6.64 o
  -1   6  17        8.55        1.42      3.79 o
   0   6  17        0.80       -3.87      4.24 o
 -18   0  18       17.69       22.80      5.95 o
 -17   0  18        2.96        0.65      4.55 o
 -16   0  18        4.39        6.81      4.64 o
 -15   0  18        0.61        2.65      4.40 o
 -14   0  18        0.09        2.10      3.94 o
 -13   0  18        2.48       -3.62      3.62 o
 -12   0  18        1.74       -2.06      2.06 o
 -11   0  18       10.49        6.99      2.54 o
 -10   0  18      153.65      169.77      6.57 o
  -9   0  18       29.50       35.76      3.47 o
  -8   0  18        2.86        3.24      2.40 o
  -7   0  18        7.12        1.74      2.84 o
  -6   0  18        1.65        1.92      2.21 o
  -5   0  18       19.93       18.01      3.31 o
  -4   0  18       18.50       15.29      3.28 o
  -3   0  18        0.29       -2.46      2.46 o
  -2   0  18        0.12       -3.11      3.11 o
  -1   0  18       13.39       16.44      5.77 o
   0   0  18       13.09       15.62      3.48 o
   1   0  18      101.37      103.20      6.38 o
   2   0  18        3.37        6.47      3.32 o
   3   0  18       31.97       34.43      4.18 o
   4   0  18        6.04        7.46      3.57 o
   5   0  18       13.29       23.78      3.85 o
   6   0  18        0.00       -1.77      2.79 o
   7   0  18       17.69       20.73      3.36 o
   8   0  18       12.59       12.04      3.17 o
   9   0  18       30.65       32.04      3.82 o
  10   0  18       72.48       77.06      5.38 o
  11   0  18        5.13        5.60      3.12 o
  12   0  18        2.34       -3.09      3.09 o
 -18   1  18        0.51        0.17      2.82 o
 -17   1  18        9.77       13.77      3.08 o
 -16   1  18        0.44        3.32      2.68 o
 -15   1  18       14.61       19.30      3.18 o
 -14   1  18        1.79        2.21      2.49 o
 -13   1  18        2.22        1.42      2.05 o
 -12   1  18        7.45       10.25      2.29 o
 -11   1  18       47.48       50.34      5.84 o
 -10   1  18       18.54       19.59      2.22 o
  -9   1  18        3.21       -0.67      1.71 o
  -8   1  18        2.63        3.96      1.76 o
  -7   1  18        7.99        7.20      1.85 o
  -6   1  18        0.03       -1.58      1.58 o
  -5   1  18       37.02       33.47      2.59 o
  -4   1  18       45.16       46.26      3.18 o
  -3   1  18        0.01       -0.14      1.87 o
  -2   1  18        1.01       -1.74      1.74 o
  -1   1  18        6.31        3.96      2.27 o
   0   1  18        8.69       10.48      2.26 o
   1   1  18        0.04       -0.94      1.78 o
   2   1  18        9.34        9.15      2.23 o
   3   1  18        1.89        0.30      1.90 o
   4   1  18        0.43       -1.80      1.80 o
   5   1  18        3.94        0.60      1.82 o
   6   1  18        6.48        9.85      2.22 o
   7   1  18        8.96        8.11      2.17 o
   8   1  18       11.42        7.91      2.43 o
   9   1  18       25.36       32.42      3.11 o
  10   1  18        0.02        3.04      2.47 o
  11   1  18        0.08       -1.35      2.06 o
  12   1  18        6.69        2.87      3.10 o
 -17   2  18        3.90        2.08      6.25 o
 -16   2  18        0.75       -2.88      3.22 o
 -15   2  18       11.19       11.55      6.26 o
 -14   2  18        0.48       -1.42      2.48 o
 -13   2  18        0.46       -2.34      2.34 o
 -12   2  18       14.01       18.49      4.46 o
 -11   2  18        0.33       -2.37      3.10 o
 -10   2  18        3.56        2.12      2.39 o
  -9   2  18        1.36        1.28      3.19 o
  -8   2  18        0.46       -0.10      2.04 o
  -7   2  18        0.00       -1.86      1.86 o
  -6   2  18       12.02       17.18      2.55 o
  -5   2  18        8.24        8.68      2.24 o
  -4   2  18        3.14        4.50      2.35 o
  -3   2  18        4.13        6.66      2.48 o
  -2   2  18       55.40       61.07      6.65 o
  -1   2  18       16.93       19.00      2.97 o
   0   2  18       19.41       26.35      3.19 o
   1   2  18        7.47        6.96      2.46 o
   2   2  18        0.33        0.41      2.17 o
   3   2  18        5.89        6.95      2.54 o
   4   2  18        5.08        4.29      2.21 o
   5   2  18        1.20       -3.32      3.32 o
   6   2  18        0.10       -1.55      2.10 o
   7   2  18       10.88        9.17      2.54 o
   8   2  18       10.84        4.28      2.42 o
   9   2  18        2.07       -1.73      2.19 o
  10   2  18        2.30        1.13      2.38 o
  11   2  18        1.63       -0.14      2.42 o
 -16   3  18        4.97        3.43      3.30 o
 -15   3  18        5.57        2.28      3.17 o
 -14   3  18        8.31        7.93      2.92 o
 -13   3  18        1.25        4.29      2.73 o
 -12   3  18        1.19       -2.40      2.40 o
 -11   3  18        6.74        8.53      2.91 o
 -10   3  18        3.31       -0.13      2.46 o
  -9   3  18        0.05       -0.19      2.44 o
  -8   3  18        7.19        8.89      3.11 o
  -7   3  18        3.89        6.09      2.64 o
  -6   3  18       19.13       23.71      3.06 o
  -5   3  18       14.70       19.08      2.70 o
  -4   3  18       28.34       33.64      3.20 o
  -3   3  18        2.17        3.46      2.20 o
  -2   3  18        1.01       -2.19      2.19 o
  -1   3  18        1.09       -1.41      2.26 o
   0   3  18        0.12       -1.11      2.20 o
   1   3  18        2.21       -0.56      1.87 o
   2   3  18        0.39       -1.87      1.87 o
   3   3  18       10.02        4.49      2.08 o
   4   3  18        5.43        5.40      2.10 o
   5   3  18        3.07       -0.08      2.00 o
   6   3  18        2.73        2.38      2.02 o
   7   3  18        0.06       -0.72      2.38 o
   8   3  18        2.17        1.79      2.61 o
   9   3  18        2.72       -0.22      2.66 o
 -13   4  18        4.24       -2.26      5.27 o
 -12   4  18        1.49        3.01      3.77 o
 -11   4  18        4.50        4.65      2.67 o
 -10   4  18        6.41        5.01      2.96 o
  -9   4  18        3.56       -0.59      2.45 o
  -8   4  18        1.67       -0.64      2.45 o
  -7   4  18        0.04       -0.45      2.47 o
  -6   4  18        0.85       -0.32      3.78 o
  -5   4  18      101.51      105.98      8.66 o
  -4   4  18       43.37       49.53      3.58 o
  -3   4  18        4.25        6.26      2.33 o
  -2   4  18        1.62        5.78      2.60 o
  -1   4  18        6.62        5.46      2.62 o
   0   4  18        0.02       -2.25      2.25 o
   1   4  18        0.19       -1.85      3.20 o
   2   4  18        1.57       -3.04      3.04 o
   3   4  18        0.91        0.96      2.48 o
   4   4  18        0.46       -1.56      2.06 o
   5   4  18        4.02        0.09      2.07 o
   6   4  18        0.09        3.87      2.76 o
   7   4  18        0.01       -1.34      2.54 o
  -9   5  18        0.04       -5.07      5.07 o
  -8   5  18        0.25       -4.83      4.83 o
  -7   5  18        1.26       -4.81      4.81 o
  -6   5  18        4.27        0.00      3.91 o
  -5   5  18       11.29        9.40      4.33 o
  -4   5  18        1.09        2.20      3.81 o
  -3   5  18        1.39        1.02      3.94 o
  -2   5  18        0.70       -0.16      3.40 o
  -1   5  18       11.29       13.33      4.26 o
   0   5  18        0.70       -1.08      3.51 o
   1   5  18        0.10       -4.47      5.71 o
   2   5  18        8.29        7.21      4.01 o
   3   5  18        1.13       -0.25      5.18 o
 -16   1  19        0.61       -0.52      2.59 o
 -15   1  19        0.92        0.24      2.62 o
 -14   1  19        2.94        4.62      2.78 o
 -13   1  19       30.18       36.96      4.15 o
 -12   1  19       10.96        5.68      2.27 o
 -11   1  19        0.41        1.53      3.30 o
 -10   1  19       41.93       43.45      2.92 o
  -9   1  19        3.42        2.84      1.90 o
  -8   1  19        2.72       -1.68      1.72 o
  -7   1  19        1.15       -0.58      1.72 o
  -6   1  19        0.26       -1.65      1.65 o
  -5   1  19        1.18       -0.43      1.94 o
  -4   1  19        7.87        6.37      2.14 o
  -3   1  19        7.47        7.98      2.15 o
  -2   1  19        2.13        1.71      2.01 o
  -1   1  19        7.22        3.97      2.09 o
   0   1  19        9.05        4.29      2.17 o
   1   1  19       10.71       10.98      2.35 o
   2   1  19        2.64        3.12      2.12 o
   3   1  19        1.00        1.88      2.12 o
   4   1  19        8.00        4.00      2.24 o
   5   1  19        2.79        3.18      2.57 o
   6   1  19        2.63        0.52      2.02 o
   7   1  19        0.28        0.58      2.03 o
   8   1  19        3.51        0.94      2.02 o
   9   1  19        0.45       -0.09      2.09 o
 -15   2  19       14.00       13.72      6.26 o
 -14   2  19       11.59        7.39      2.99 o
 -13   2  19        7.45        5.98      2.92 o
 -12   2  19        5.11        7.44      2.88 o
 -11   2  19        0.16       -2.69      2.69 o
 -10   2  19        0.00       -0.45      2.43 o
  -9   2  19        8.60        7.25      2.80 o
  -8   2  19        3.34        0.56      2.08 o
  -7   2  19        9.79        5.05      2.27 o
  -6   2  19        5.00        1.69      2.13 o
  -5   2  19        9.26        8.19      2.31 o
  -4   2  19       30.62       31.74      3.87 o
  -3   2  19       48.61       48.64      4.02 o
  -2   2  19       13.76       13.75      2.85 o
  -1   2  19       15.62       19.40      3.13 o
   0   2  19        7.70        6.56      2.64 o
   1   2  19        1.44        1.15      2.49 o
   2   2  19        6.57        2.81      2.82 o
   3   2  19        2.39       -0.93      2.44 o
   4   2  19        0.42       -0.35      3.77 o
   5   2  19       11.89        8.68      2.84 o
   6   2  19        0.00       -0.01      2.67 o
   7   2  19        0.70       -0.36      2.26 o
   8   2  19        1.15        1.09      2.37 o
   9   2  19        0.50       -3.21      3.21 o
 -14   3  19        4.11        3.21      4.42 o
 -13   3  19        4.13        6.74      3.02 o
 -12   3  19        1.06       -0.32      2.70 o
 -11   3  19        0.35       -2.47      2.47 o
 -10   3  19        0.65        0.72      2.57 o
  -9   3  19        3.32        4.70      2.71 o
  -8   3  19        0.40       -0.01      2.52 o
  -7   3  19        6.50        7.10      2.78 o
  -6   3  19        2.14        4.37      2.31 o
  -5   3  19       43.51       53.74      3.83 o
  -4   3  19        5.87       11.86      2.59 o
  -3   3  19        4.32        5.41      2.60 o
  -2   3  19        2.11        2.14      2.57 o
  -1   3  19        3.05        5.28      2.17 o
   0   3  19        0.55        5.21      2.65 o
   1   3  19        0.76       -0.08      2.46 o
   2   3  19        0.01       -1.47      2.41 o
   3   3  19        7.14        0.71      2.54 o
   4   3  19        0.01       -2.34      2.34 o
   5   3  19        3.00        3.34      2.66 o
   6   3  19        1.12       -2.44      2.44 o
   7   3  19        2.63       -0.26      2.64 o
 -11   4  19        0.00       -0.21      5.27 o
 -10   4  19        1.86        4.15      3.45 o
  -9   4  19        0.70       -0.58      2.93 o
  -8   4  19        0.22       -2.42      2.42 o
  -7   4  19        4.88        4.40      2.79 o
  -6   4  19       27.93       28.51      3.56 o
  -5   4  19       10.78       12.85      3.42 o
  -4   4  19        3.93        7.08      2.42 o
  -3   4  19       15.62       16.86      4.88 o
  -2   4  19        0.02        0.93      2.43 o
  -1   4  19        0.12       -1.73      2.40 o
   0   4  19        1.79        1.84      4.45 o
   1   4  19        0.14       -2.36      2.36 o
   2   4  19        0.58       -2.03      2.03 o
   3   4  19        0.07       -2.95      2.95 o
   4   4  19        2.48       -2.45      2.45 o
 -14   0  20       18.92       31.03      6.05 o
 -13   0  20        5.79       -1.33      4.52 o
 -12   0  20        8.86        7.67      4.86 o
 -11   0  20        2.86       -2.76      4.52 o
 -10   0  20        2.99        3.81      3.21 o
  -9   0  20        0.41        2.33      3.18 o
  -8   0  20       66.92       62.41      5.46 o
  -7   0  20        4.41        8.26      4.42 o
  -6   0  20       30.79       34.22      5.38 o
  -5   0  20        0.33       -1.37      2.92 o
  -4   0  20        0.84        0.46      3.45 o
  -3   0  20        0.79        1.14      2.92 o
  -2   0  20       11.36        5.12      3.32 o
  -1   0  20        1.19       -2.01      3.08 o
   0   0  20        8.73        7.35      3.44 o
   1   0  20       27.96       29.64      5.85 o
   2   0  20        7.21        5.35      5.61 o
   3   0  20        1.03        3.00      4.51 o
   4   0  20        2.81       -2.90      2.90 o
   5   0  20        0.18        0.74      3.09 o
   6   0  20        3.61        3.25      2.94 o
   7   0  20        1.53        2.76      2.92 o
 -14   1  20        0.78        0.67      2.70 o
 -13   1  20        1.50        0.94      2.28 o
 -12   1  20        1.82        2.18      2.29 o
 -11   1  20        0.05       -1.73      2.07 o
 -10   1  20        0.61       -2.08      2.08 o
  -9   1  20       14.82       16.45      2.37 o
  -8   1  20        1.46       -0.72      1.92 o
  -7   1  20       22.94       26.36      2.72 o
  -6   1  20        0.01       -2.06      2.06 o
  -5   1  20       14.43       13.22      2.94 o
  -4   1  20        4.65        2.63      2.19 o
  -3   1  20       12.40        8.30      2.40 o
  -2   1  20        0.48       -2.03      2.03 o
  -1   1  20        0.01       -1.94      3.50 o
   0   1  20        6.90        0.71      2.21 o
   1   1  20       11.84       11.70      2.83 o
   2   1  20        0.43        2.52      2.21 o
   3   1  20        0.43        0.69      2.25 o
   4   1  20        3.54        3.25      2.11 o
   5   1  20        6.33        4.61      2.21 o
   6   1  20        0.96       -0.08      2.08 o
   7   1  20        0.24        0.48      2.15 o
 -13   2  20        8.17        9.11      3.13 o
 -12   2  20        6.04        5.10      3.07 o
 -11   2  20        2.95        1.68      2.73 o
 -10   2  20        2.85       -0.34      2.66 o
  -9   2  20        3.35        1.75      2.67 o
  -8   2  20       11.55       15.44      3.22 o
  -7   2  20        0.88        1.12      2.22 o
  -6   2  20        0.11       -2.15      2.20 o
  -5   2  20        1.90        1.26      2.43 o
  -4   2  20        7.45       11.12      2.90 o
  -3   2  20        7.58       12.59      2.91 o
  -2   2  20        0.34        0.12      2.52 o
  -1   2  20        1.10        2.74      2.64 o
   0   2  20       23.83       22.59      3.37 o
   1   2  20        7.38        2.41      2.81 o
   2   2  20        0.82        2.07      2.59 o
   3   2  20        2.01       -0.37      2.61 o
   4   2  20        5.69        3.55      2.72 o
   5   2  20        0.36       -1.76      2.56 o
   6   2  20        1.56        0.34      3.45 o
 -11   3  20        5.49        5.24      3.43 o
 -10   3  20        0.09       -3.02      3.02 o
  -9   3  20        1.82        3.61      3.50 o
  -8   3  20        4.18        6.46      3.21 o
  -7   3  20        1.38        2.29      2.75 o
  -6   3  20        4.15        1.68      2.77 o
  -5   3  20       55.60       69.20      4.36 o
  -4   3  20        4.11        2.98      3.55 o
  -3   3  20        6.39        3.48      2.66 o
  -2   3  20       14.49       10.24      3.21 o
  -1   3  20        1.17        1.07      2.69 o
   0   3  20        0.21       -0.42      2.57 o
   1   3  20        0.24       -2.46      2.46 o
   2   3  20        0.01       -1.93      2.71 o
   3   3  20        0.02        0.05      2.58 o
   4   3  20        1.37       -3.42      4.62 o
  -5   4  20        2.47       -2.74      5.32 o
  -4   4  20       20.33       22.49      8.49 o
  -3   4  20        9.08        8.74      2.93 o
  -2   4  20        2.33        5.47      5.61 o
 -11   1  21        0.00       -0.50      2.69 o
 -10   1  21        7.87       11.22      2.69 o
  -9   1  21        3.03        0.53      2.07 o
  -8   1  21        3.35       -1.90      2.02 o
  -7   1  21        1.07        1.38      2.23 o
  -6   1  21        0.77       -1.28      2.17 o
  -5   1  21        0.03       -2.09      2.09 o
  -4   1  21        0.11       -0.65      2.17 o
  -3   1  21        0.00       -2.87      2.99 o
  -2   1  21        1.51        1.64      2.27 o
  -1   1  21       10.81       13.56      3.76 o
   0   1  21       11.11       14.97      2.73 o
   1   1  21        2.76        3.20      2.36 o
   2   1  21       41.08       44.78      3.69 o
   3   1  21        2.20        0.32      2.54 o
  -9   2  21        0.18       -1.97      2.69 o
  -8   2  21        0.75        1.82      3.62 o
  -7   2  21        3.22        3.43      2.42 o
  -6   2  21        0.48       -2.29      2.29 o
  -5   2  21       13.21       18.68      3.34 o
  -4   2  21        0.79        0.28      2.59 o
  -3   2  21        1.65       -3.07      3.22 o
  -2   2  21        1.55        0.35      2.62 o
  -1   2  21        5.30        0.65      2.69 o
   0   2  21        0.02       -2.56      2.56 o
   1   2  21        1.59       -0.27      2.63 o
   2   2  21        0.57        4.63      3.37 o
  -5   0  22        0.02       -4.18      4.18 o
  -4   0  22       12.91       15.31      4.02 o
  -3   0  22        6.04        7.86      5.52 o
 
